# Supplementary material for: The hard clam genome reveals massive expansion and diversification of inhibitors of apoptosis in Bivalvia
Source: BMC Biol. 2021 Jan 25;19:15. doi: 10.1186/s12915-020-00943-9 (PMC7831173; doi:10.1186/s12915-020-00943-9)
Supplement: Supplementary file 3 — Additional file 3: Table S10. List of gene families expanded in the hard clam genome. [file 12915_2020_943_MOESM3_ESM.xlsx]

## Sheet: list of expanded gene families
A list of expanded gene families in the hard clam genome
#gene_id	KEGG_annotation	NR_annotation	Swiss_annotation	GO_annotation
evm.model.Hic_asm_1.1816	zinc finger protein 845-like; K09228 KRAB domain-containing zinc finger protein (A)	hypothetical protein LOTGIDRAFT_177766 [Lottia gigantea]	Zinc finger protein 808 OS=Homo sapiens GN=ZNF808 PE=2 SV=2	Zinc finger, C2H2-like
evm.model.Hic_asm_17.92	zinc finger protein 420-like; K09228 KRAB domain-containing zinc finger protein (A)	PREDICTED: zinc finger protein 850-like, partial [Sarcophilus harrisii]	Zinc finger protein 91 OS=Homo sapiens GN=ZNF91 PE=2 SV=2	NULL
evm.model.Hic_asm_1.426	dynein heavy chain 6, axonemal-like; K10408 dynein heavy chain, axonemal (A)	PREDICTED: dynein heavy chain 6, axonemal-like isoform X2 [Crassostrea gigas]	Dynein heavy chain 6, axonemal OS=Homo sapiens GN=DNAH6 PE=2 SV=3	Lutropin-choriogonadotropic hormone receptor	Molecular Function: luteinizing hormone receptor activity (GO:0004964), Biological Process: G-protein coupled receptor signaling pathway (GO:0007186), Cellular Component: integral to membrane (GO:0016021)
evm.model.Hic_asm_1.428	dynein heavy chain 6, axonemal-like; K10408 dynein heavy chain, axonemal (A)	PREDICTED: dynein heavy chain 6, axonemal-like [Aplysia californica]	Dynein heavy chain 6, axonemal OS=Homo sapiens GN=DNAH6 PE=2 SV=3	Rabaptin	Molecular Function: GTPase activator activity (GO:0005096), Molecular Function: growth factor activity (GO:0008083)
evm.model.Hic_asm_1.646	cytoplasmic dynein 1 heavy chain 1-like; K10413 dynein heavy chain 1, cytosolic (A)	Dynein heavy chain, cytoplasmic [Crassostrea gigas]	Cytoplasmic dynein 1 heavy chain 1 OS=Rattus norvegicus GN=Dync1h1 PE=1 SV=1	Dynein heavy chain, domain-1
evm.model.Hic_asm_1.647	cytoplasmic dynein 1 heavy chain 1-like; K10413 dynein heavy chain 1, cytosolic (A)	PREDICTED: cytoplasmic dynein 1 heavy chain 1-like isoform X3 [Crassostrea gigas]	Cytoplasmic dynein 1 heavy chain 1 OS=Mus musculus GN=Dync1h1 PE=1 SV=2	AAA+ ATPase domain	Molecular Function: nucleotide binding (GO:0000166), Molecular Function: nucleoside-triphosphatase activity (GO:0017111)
evm.model.Hic_asm_12.1873	Dnah3, Dnahc3, Dnahc3l; dynein, axonemal, heavy chain 3; K10408 dynein heavy chain, axonemal (A)	PREDICTED: dynein heavy chain 3, axonemal [Apaloderma vittatum]	Dynein heavy chain 3, axonemal OS=Homo sapiens GN=DNAH3 PE=2 SV=1	Dynein heavy chain	Molecular Function: microtubule motor activity (GO:0003777), Biological Process: microtubule-based movement (GO:0007018)
evm.model.Hic_asm_12.1874	hypothetical protein; K10408 dynein heavy chain, axonemal (A)	Dynein heavy chain 3, axonemal [Crassostrea gigas]	Dynein heavy chain 3, axonemal OS=Mus musculus GN=Dnah3 PE=2 SV=2	Dynein heavy chain domain	Molecular Function: microtubule motor activity (GO:0003777), Biological Process: microtubule-based movement (GO:0007018), Cellular Component: dynein complex (GO:0030286)
evm.model.Hic_asm_12.644	dynein heavy chain 12, axonemal-like; K10408 dynein heavy chain, axonemal (A)	Dynein heavy chain 7, axonemal [Crassostrea gigas]	Dynein heavy chain 12, axonemal OS=Homo sapiens GN=DNAH12 PE=2 SV=2	Dynein heavy chain	Molecular Function: microtubule motor activity (GO:0003777), Biological Process: microtubule-based movement (GO:0007018)
evm.model.Hic_asm_12.645	dnah12, dnah7; dynein heavy chain 12, axonemal; K10408 dynein heavy chain, axonemal (A)	PREDICTED: dynein heavy chain 12, axonemal [Ciona intestinalis]	Dynein heavy chain 7, axonemal OS=Homo sapiens GN=DNAH7 PE=1 SV=2	Dynein heavy chain, coiled coil stalk
evm.model.Hic_asm_13.1807	hypothetical protein; K10408 dynein heavy chain, axonemal (A)	hypothetical protein LOTGIDRAFT_182347 [Lottia gigantea]	Dynein heavy chain 8, axonemal OS=Mus musculus GN=Dnah8 PE=1 SV=2	Dynein heavy chain	Molecular Function: microtubule motor activity (GO:0003777), Biological Process: microtubule-based movement (GO:0007018)
evm.model.Hic_asm_13.1808	dynein heavy chain 8, axonemal-like; K10408 dynein heavy chain, axonemal (A)	PREDICTED: dynein heavy chain 8, axonemal-like [Crassostrea gigas]	Dynein heavy chain 8, axonemal OS=Homo sapiens GN=DNAH8 PE=1 SV=2	Dynein heavy chain	Molecular Function: microtubule motor activity (GO:0003777), Biological Process: microtubule-based movement (GO:0007018)
evm.model.Hic_asm_14.1215	dynein beta chain, ciliary-like; K10408 dynein heavy chain, axonemal (A)	PREDICTED: dynein beta chain, ciliary-like [Crassostrea gigas]	Dynein beta chain, ciliary OS=Tripneustes gratilla PE=1 SV=1	Chaperonin Cpn10	Cellular Component: cytoplasm (GO:0005737), Biological Process: protein folding (GO:0006457)
evm.model.Hic_asm_14.481	dynein heavy chain 10, axonemal-like; K10408 dynein heavy chain, axonemal (A)	PREDICTED: dynein heavy chain 10, axonemal-like isoform X1 [Crassostrea gigas]	Dynein heavy chain 10, axonemal OS=Homo sapiens GN=DNAH10 PE=1 SV=4	Folliculin-interacting protein family
evm.model.Hic_asm_14.482	DNAH10; dynein, axonemal, heavy chain 10; K10408 dynein heavy chain, axonemal (A)	PREDICTED: dynein heavy chain 10, axonemal [Sarcophilus harrisii]	Dynein heavy chain 10, axonemal OS=Homo sapiens GN=DNAH10 PE=1 SV=4	NULL
evm.model.Hic_asm_14.483	dynein heavy chain 10, axonemal-like; K10408 dynein heavy chain, axonemal (A)	Dynein heavy chain 10, axonemal [Crassostrea gigas]	Dynein heavy chain 10, axonemal OS=Homo sapiens GN=DNAH10 PE=1 SV=4	Dynein heavy chain	Molecular Function: microtubule motor activity (GO:0003777), Biological Process: microtubule-based movement (GO:0007018)
evm.model.Hic_asm_16.1432.1	dynein heavy chain 7, axonemal-like; K10408 dynein heavy chain, axonemal (A)	PREDICTED: dynein heavy chain 7, axonemal-like [Crassostrea gigas]	Dynein heavy chain 7, axonemal OS=Homo sapiens GN=DNAH7 PE=1 SV=2	NULL
evm.model.Hic_asm_16.1435	dynein heavy chain 7, axonemal-like; K10408 dynein heavy chain, axonemal (A)	PREDICTED: dynein heavy chain 7, axonemal-like [Crassostrea gigas]	Dynein heavy chain 7, axonemal OS=Homo sapiens GN=DNAH7 PE=1 SV=2	NULL
evm.model.Hic_asm_18.270	dynein heavy chain 6, axonemal-like; K10408 dynein heavy chain, axonemal (A)	PREDICTED: dynein heavy chain 6, axonemal-like isoform X3 [Crassostrea gigas]	Dynein heavy chain 6, axonemal OS=Homo sapiens GN=DNAH6 PE=2 SV=3	Methionyl-tRNA synthetase	Molecular Function: nucleotide binding (GO:0000166), Molecular Function: methionine-tRNA ligase activity (GO:0004825), Molecular Function: ATP binding (GO:0005524), Cellular Component: cytoplasm (GO:0005737), Biological Process: methionyl-tRNA aminoacylation (GO:0006431)
evm.model.Hic_asm_18.272	dynein heavy chain 6, axonemal-like; K10408 dynein heavy chain, axonemal (A)	PREDICTED: dynein heavy chain 6, axonemal-like isoform X1 [Crassostrea gigas]	Dynein heavy chain 6, axonemal OS=Homo sapiens GN=DNAH6 PE=2 SV=3	NULL
evm.model.Hic_asm_3.116	dynein heavy chain 5, axonemal-like; K10408 dynein heavy chain, axonemal (A)	PREDICTED: dynein heavy chain 5, axonemal-like isoform X2 [Crassostrea gigas]	Dynein heavy chain 5, axonemal OS=Homo sapiens GN=DNAH5 PE=1 SV=3	Two pore domain potassium channel, THIK	Molecular Function: potassium channel activity (GO:0005267), Cellular Component: integral to membrane (GO:0016021), Biological Process: potassium ion transmembrane transport (GO:0071805)
evm.model.Hic_asm_3.117	dynein heavy chain 5, axonemal-like; K10408 dynein heavy chain, axonemal (A)	PREDICTED: dynein heavy chain 5, axonemal-like isoform X5 [Crassostrea gigas]	Dynein heavy chain 5, axonemal OS=Homo sapiens GN=DNAH5 PE=1 SV=3	Dynein heavy chain	Molecular Function: microtubule motor activity (GO:0003777), Biological Process: microtubule-based movement (GO:0007018)
evm.model.Hic_asm_4.199	DNAH5; dynein, axonemal, heavy chain 5; K10408 dynein heavy chain, axonemal (A)	PREDICTED: dynein heavy chain 5, axonemal-like [Aplysia californica]	Dynein heavy chain 5, axonemal OS=Homo sapiens GN=DNAH5 PE=1 SV=3	Disease resistance protein	Biological Process: defense response (GO:0006952)
evm.model.Hic_asm_4.626	dynein heavy chain 1, axonemal-like; K10408 dynein heavy chain, axonemal (A)	PREDICTED: dynein heavy chain 1, axonemal-like isoform X2 [Crassostrea gigas]	Dynein heavy chain 1, axonemal OS=Rattus norvegicus GN=Dnah1 PE=2 SV=2	Dynein heavy chain	Molecular Function: microtubule motor activity (GO:0003777), Biological Process: microtubule-based movement (GO:0007018)
evm.model.Hic_asm_4.628	hypothetical protein; K10408 dynein heavy chain, axonemal (A)	hypothetical protein LOTGIDRAFT_210379 [Lottia gigantea]	Dynein heavy chain 1, axonemal OS=Homo sapiens GN=DNAH1 PE=2 SV=4	AAA+ ATPase domain	Molecular Function: nucleotide binding (GO:0000166), Molecular Function: nucleoside-triphosphatase activity (GO:0017111)
evm.model.Hic_asm_5.1467	hypothetical protein; K10408 dynein heavy chain, axonemal (A)	PREDICTED: dynein heavy chain 2, axonemal-like [Aplysia californica]	Dynein heavy chain 2, axonemal OS=Mus musculus GN=Dnah2 PE=2 SV=1	Dynein heavy chain	Molecular Function: microtubule motor activity (GO:0003777), Biological Process: microtubule-based movement (GO:0007018)
evm.model.Hic_asm_5.1468	hypothetical protein; K10408 dynein heavy chain, axonemal (A)	hypothetical protein LOTGIDRAFT_184938 [Lottia gigantea]	Dynein heavy chain 2, axonemal OS=Mus musculus GN=Dnah2 PE=2 SV=1	Dynein heavy chain	Molecular Function: microtubule motor activity (GO:0003777), Biological Process: microtubule-based movement (GO:0007018)
evm.model.Hic_asm_6.1580	cytoplasmic dynein 2 heavy chain 1-like; K10414 dynein heavy chain 2, cytosolic (A)	PREDICTED: cytoplasmic dynein 2 heavy chain 1-like isoform X3 [Crassostrea gigas]	Cytoplasmic dynein 2 heavy chain 1 OS=Tripneustes gratilla GN=DYH1B PE=2 SV=2	Dynein heavy chain domain	Molecular Function: microtubule motor activity (GO:0003777), Biological Process: microtubule-based movement (GO:0007018), Cellular Component: dynein complex (GO:0030286)
evm.model.Hic_asm_6.1581	DYNC2H1; dynein, cytoplasmic 2, heavy chain 1; K10414 dynein heavy chain 2, cytosolic (A)	PREDICTED: cytoplasmic dynein 2 heavy chain 1 isoform X2 [Chrysemys picta bellii]	Cytoplasmic dynein 2 heavy chain 1 OS=Tripneustes gratilla GN=DYH1B PE=2 SV=2	Dynein heavy chain, coiled coil stalk
evm.model.Hic_asm_6.1582	cytoplasmic dynein 2 heavy chain 1-like; K10414 dynein heavy chain 2, cytosolic (A)	PREDICTED: cytoplasmic dynein 2 heavy chain 1-like isoform X3 [Crassostrea gigas]	Cytoplasmic dynein 2 heavy chain 1 OS=Tripneustes gratilla GN=DYH1B PE=2 SV=2	NULL
evm.model.Hic_asm_6.1583	hypothetical protein; K10414 dynein heavy chain 2, cytosolic (A)	PREDICTED: cytoplasmic dynein 2 heavy chain 1-like [Aplysia californica]	Cytoplasmic dynein 2 heavy chain 1 OS=Tripneustes gratilla GN=DYH1B PE=2 SV=2	Translocated intimin receptor
evm.model.Hic_asm_8.2486	dynein heavy chain 3, axonemal-like; K10408 dynein heavy chain, axonemal (A)	PREDICTED: dynein heavy chain 3, axonemal-like isoform X3 [Crassostrea gigas]	Dynein heavy chain 3, axonemal OS=Homo sapiens GN=DNAH3 PE=2 SV=1	Dynein heavy chain	Molecular Function: microtubule motor activity (GO:0003777), Biological Process: microtubule-based movement (GO:0007018)
evm.model.Hic_asm_8.2487	dynein heavy chain 3, axonemal-like; K10408 dynein heavy chain, axonemal (A)	PREDICTED: dynein heavy chain 3, axonemal-like isoform X5 [Crassostrea gigas]	Dynein heavy chain 3, axonemal OS=Homo sapiens GN=DNAH3 PE=2 SV=1	AAA+ ATPase domain	Molecular Function: nucleotide binding (GO:0000166), Molecular Function: nucleoside-triphosphatase activity (GO:0017111)
evm.model.original_1749.1	Cytoplasmic dynein heavy chain; K10413 dynein heavy chain 1, cytosolic (A)	Cytoplasmic dynein heavy chain [Chondrus crispus]	Cytoplasmic dynein 1 heavy chain 1 OS=Homo sapiens GN=DYNC1H1 PE=1 SV=5	Tubby, N-terminal
evm.model.Hic_asm_11.234	N-acetylated-alpha-linked acidic dipeptidase 2-like; K01301 N-acetylated-alpha-linked acidic dipeptidase [EC:3.4.17.21] (A)	PREDICTED: short-chain collagen C4-like [Crassostrea gigas]	NA	Linker-for-activation of T cells (LAT) protein	Biological Process: signal transduction (GO:0007165), Cellular Component: membrane (GO:0016020)
evm.model.Hic_asm_11.484	Prkdc; DNA-dependent protein kinase catalytic subunit; K06642 DNA-dependent protein kinase catalytic subunit [EC:2.7.11.1] (A)	hypothetical protein CGI_10018340 [Crassostrea gigas]	NA	Tubby, N-terminal
evm.model.Hic_asm_11.489	N-acetylated-alpha-linked acidic dipeptidase 2-like; K01301 N-acetylated-alpha-linked acidic dipeptidase [EC:3.4.17.21] (A)	PREDICTED: uncharacterized protein LOC105320949 [Crassostrea gigas]	NA	Transcription factor Jun	Molecular Function: sequence-specific DNA binding transcription factor activity (GO:0003700), Cellular Component: nucleus (GO:0005634), Biological Process: regulation of transcription, DNA-dependent (GO:0006355)
evm.model.Hic_asm_11.498	hypothetical protein; K03989 complement component 4 (A)	hypothetical protein BRAFLDRAFT_74499 [Branchiostoma floridae]	NA	Prostanoid EP2 receptor	Molecular Function: prostaglandin E receptor activity (GO:0004957), Biological Process: G-protein coupled receptor signaling pathway (GO:0007186), Cellular Component: integral to membrane (GO:0016021)
evm.model.Hic_asm_11.681	hypothetical protein; K03989 complement component 4 (A)	hypothetical protein BRAFLDRAFT_120966 [Branchiostoma floridae]	NA	Outer surface lipoprotein, Borrelia	Cellular Component: cell outer membrane (GO:0009279)
evm.model.Hic_asm_11.979	Prkdc; DNA-dependent protein kinase catalytic subunit; K06642 DNA-dependent protein kinase catalytic subunit [EC:2.7.11.1] (A)	PREDICTED: uncharacterized protein LOC105325497 [Crassostrea gigas]	NA	[NiFe]-hydrogenase, small subunit	Molecular Function: ferredoxin hydrogenase activity (GO:0008901), Cellular Component: ferredoxin hydrogenase complex (GO:0009375), Molecular Function: iron-sulfur cluster binding (GO:0051536), Biological Process: oxidation-reduction process (GO:0055114)
evm.model.Hic_asm_11.980	N-acetylated-alpha-linked acidic dipeptidase 2-like; K01301 N-acetylated-alpha-linked acidic dipeptidase [EC:3.4.17.21] (A)	PREDICTED: uncharacterized protein LOC105324200 [Crassostrea gigas]	NA	Serine-threonine/tyrosine-protein kinase catalytic domain	Molecular Function: protein kinase activity (GO:0004672), Biological Process: protein phosphorylation (GO:0006468)
evm.model.Hic_asm_13.1091	N-acetylated-alpha-linked acidic dipeptidase 2-like; K01301 N-acetylated-alpha-linked acidic dipeptidase [EC:3.4.17.21] (A)	hypothetical protein CAPTEDRAFT_175196 [Capitella teleta]	NA	NULL
evm.model.Hic_asm_13.1092	N-acetylated-alpha-linked acidic dipeptidase 2-like; K01301 N-acetylated-alpha-linked acidic dipeptidase [EC:3.4.17.21] (A)	hypothetical protein CAPTEDRAFT_175196 [Capitella teleta]	NA	CbxX/CfqX, monofunctional	Molecular Function: ATP binding (GO:0005524)
evm.model.Hic_asm_13.1094	N-acetylated-alpha-linked acidic dipeptidase 2-like; K01301 N-acetylated-alpha-linked acidic dipeptidase [EC:3.4.17.21] (A)	PREDICTED: short-chain collagen C4-like isoform X1 [Crassostrea gigas]	Short-chain collagen C4 (Fragment) OS=Ephydatia muelleri PE=2 SV=1	Chaperonin Cpn10	Cellular Component: cytoplasm (GO:0005737), Biological Process: protein folding (GO:0006457)
evm.model.Hic_asm_13.1096	N-acetylated-alpha-linked acidic dipeptidase 2-like; K01301 N-acetylated-alpha-linked acidic dipeptidase [EC:3.4.17.21] (A)	hypothetical protein CAPTEDRAFT_117854, partial [Capitella teleta]	Short-chain collagen C4 (Fragment) OS=Ephydatia muelleri PE=2 SV=1	Tubulin	Cellular Component: microtubule (GO:0005874), Biological Process: microtubule-based process (GO:0007017)
evm.model.Hic_asm_13.1098.1	N-acetylated-alpha-linked acidic dipeptidase 2-like; K01301 N-acetylated-alpha-linked acidic dipeptidase [EC:3.4.17.21] (A)	hypothetical protein CAPTEDRAFT_117854, partial [Capitella teleta]	NA	Orphan nuclear receptor, NURR type	Molecular Function: DNA binding (GO:0003677), Molecular Function: ligand-activated sequence-specific DNA binding RNA polymerase II transcription factor activity (GO:0004879), Cellular Component: nucleus (GO:0005634), Biological Process: regulation of transcription, DNA-dependent (GO:0006355)
evm.model.Hic_asm_13.1529	N-acetylated-alpha-linked acidic dipeptidase 2-like; K01301 N-acetylated-alpha-linked acidic dipeptidase [EC:3.4.17.21] (A)	hypothetical protein BRAFLDRAFT_74509 [Branchiostoma floridae]	NA	Structure-specific recognition protein	Molecular Function: DNA binding (GO:0003677), Cellular Component: nucleus (GO:0005634)
evm.model.Hic_asm_13.1530	N-acetylated-alpha-linked acidic dipeptidase 2-like; K01301 N-acetylated-alpha-linked acidic dipeptidase [EC:3.4.17.21] (A)	hypothetical protein BRAFLDRAFT_74509 [Branchiostoma floridae]	Short-chain collagen C4 (Fragment) OS=Ephydatia muelleri PE=2 SV=1	Pollen allergen Poa pIX/Phl pVI	Biological Process: type I hypersensitivity (GO:0016068)
evm.model.Hic_asm_13.1578	N-acetylated-alpha-linked acidic dipeptidase 2-like; K01301 N-acetylated-alpha-linked acidic dipeptidase [EC:3.4.17.21] (A)	hypothetical protein CAPTEDRAFT_175196 [Capitella teleta]	Short-chain collagen C4 (Fragment) OS=Ephydatia muelleri PE=2 SV=1	NULL
evm.model.Hic_asm_15.1831	N-acetylated-alpha-linked acidic dipeptidase 2-like; K01301 N-acetylated-alpha-linked acidic dipeptidase [EC:3.4.17.21] (A)	PREDICTED: short-chain collagen C4-like [Crassostrea gigas]	Short-chain collagen C4 (Fragment) OS=Ephydatia muelleri PE=2 SV=1	Adhesion molecule CD36	Biological Process: cell adhesion (GO:0007155)
evm.model.Hic_asm_2.949	N-acetylated-alpha-linked acidic dipeptidase 2-like; K01301 N-acetylated-alpha-linked acidic dipeptidase [EC:3.4.17.21] (A)	PREDICTED: uncharacterized protein LOC105330755 isoform X1 [Crassostrea gigas]	Short-chain collagen C4 (Fragment) OS=Ephydatia muelleri PE=2 SV=1	Amphiphysin, isoform 2	Biological Process: regulation of endocytosis (GO:0030100)
evm.model.Hic_asm_3.669	N-acetylated-alpha-linked acidic dipeptidase 2-like; K01301 N-acetylated-alpha-linked acidic dipeptidase [EC:3.4.17.21] (A)	PREDICTED: uncharacterized protein LOC105341912 [Crassostrea gigas]	Short-chain collagen C4 (Fragment) OS=Ephydatia muelleri PE=2 SV=1	Alpha tubulin	Molecular Function: structural constituent of cytoskeleton (GO:0005200), Molecular Function: GTP binding (GO:0005525), Cellular Component: microtubule (GO:0005874)
evm.model.Hic_asm_5.217	N-acetylated-alpha-linked acidic dipeptidase 2-like; K01301 N-acetylated-alpha-linked acidic dipeptidase [EC:3.4.17.21] (A)	hypothetical protein CAPTEDRAFT_175196 [Capitella teleta]	NA	Plant peroxidase	Molecular Function: peroxidase activity (GO:0004601), Biological Process: response to oxidative stress (GO:0006979), Molecular Function: heme binding (GO:0020037), Biological Process: oxidation-reduction process (GO:0055114)
evm.model.Hic_asm_5.218	N-acetylated-alpha-linked acidic dipeptidase 2-like; K01301 N-acetylated-alpha-linked acidic dipeptidase [EC:3.4.17.21] (A)	hypothetical protein CAPTEDRAFT_175196 [Capitella teleta]	Short-chain collagen C4 (Fragment) OS=Ephydatia muelleri PE=2 SV=1	NULL
evm.model.Hic_asm_5.220	N-acetylated-alpha-linked acidic dipeptidase 2-like; K01301 N-acetylated-alpha-linked acidic dipeptidase [EC:3.4.17.21] (A)	hypothetical protein CAPTEDRAFT_117854, partial [Capitella teleta]	NA	Caulimovirus coat protein	Molecular Function: structural molecule activity (GO:0005198), Cellular Component: viral capsid (GO:0019028)
evm.model.Hic_asm_6.1691	N-acetylated-alpha-linked acidic dipeptidase 2-like; K01301 N-acetylated-alpha-linked acidic dipeptidase [EC:3.4.17.21] (A)	PREDICTED: short-chain collagen C4-like [Crassostrea gigas]	NA	Nicotinic acetylcholine receptor	Molecular Function: acetylcholine-activated cation-selective channel activity (GO:0004889), Molecular Function: ion channel activity (GO:0005216), Biological Process: ion transport (GO:0006811), Cellular Component: integral to membrane (GO:0016021), Cellular Component: postsynaptic membrane (GO:0045211)
evm.model.Hic_asm_6.1693	Prkdc; DNA-dependent protein kinase catalytic subunit; K06642 DNA-dependent protein kinase catalytic subunit [EC:2.7.11.1] (A)	hypothetical protein CGI_10000988 [Crassostrea gigas]	NA	NULL
evm.model.Hic_asm_6.1695	Prkdc; DNA-dependent protein kinase catalytic subunit; K06642 DNA-dependent protein kinase catalytic subunit [EC:2.7.11.1] (A)	PREDICTED: short-chain collagen C4-like [Crassostrea gigas]	NA	NULL
evm.model.Hic_asm_6.1697	N-acetylated-alpha-linked acidic dipeptidase 2-like; K01301 N-acetylated-alpha-linked acidic dipeptidase [EC:3.4.17.21] (A)	hypothetical protein BRAFLDRAFT_67698 [Branchiostoma floridae]	Short-chain collagen C4 (Fragment) OS=Ephydatia muelleri PE=2 SV=1	Neurotensin type 2 receptor	Biological Process: G-protein coupled receptor signaling pathway (GO:0007186), Cellular Component: integral to membrane (GO:0016021), Molecular Function: G-protein coupled neurotensin receptor activity (GO:0016492)
evm.model.Hic_asm_8.2761	N-acetylated-alpha-linked acidic dipeptidase 2-like; K01301 N-acetylated-alpha-linked acidic dipeptidase [EC:3.4.17.21] (A)	PREDICTED: uncharacterized protein LOC105343661 isoform X2 [Crassostrea gigas]	NA	Staphylococcus aureus exotoxin	Cellular Component: extracellular region (GO:0005576), Biological Process: pathogenesis (GO:0009405)
evm.model.Hic_asm_9.1696	N-acetylated-alpha-linked acidic dipeptidase 2-like; K01301 N-acetylated-alpha-linked acidic dipeptidase [EC:3.4.17.21] (A)	PREDICTED: short-chain collagen C4-like [Crassostrea gigas]	Short-chain collagen C4 (Fragment) OS=Ephydatia muelleri PE=2 SV=1	Nociceptin	Biological Process: neuropeptide signaling pathway (GO:0007218), Biological Process: synaptic transmission (GO:0007268)
evm.model.Hic_asm_0.1904	uncharacterized LOC100633272; K10380 ankyrin (A)	Heat shock 70 kDa protein 12A [Crassostrea gigas]	Heat shock 70 kDa protein 12B OS=Homo sapiens GN=HSPA12B PE=1 SV=2	Heat shock protein 70 family
evm.model.Hic_asm_0.1906	uncharacterized LOC100633272; K10380 ankyrin (A)	PREDICTED: heat shock 70 kDa protein 12B-like [Crassostrea gigas]	Heat shock 70 kDa protein 12A OS=Homo sapiens GN=HSPA12A PE=1 SV=2	Heat shock protein 70 family
evm.model.Hic_asm_0.1907	uncharacterized LOC100633272; K10380 ankyrin (A)	PREDICTED: heat shock 70 kDa protein 12A-like [Crassostrea gigas]	Heat shock 70 kDa protein 12B OS=Homo sapiens GN=HSPA12B PE=1 SV=2	NULL
evm.model.Hic_asm_1.2363_evm.model.Hic_asm_1.2364	uncharacterized LOC100633272; K10380 ankyrin (A)	PREDICTED: heat shock 70 kDa protein 12A-like [Crassostrea gigas]	Heat shock 70 kDa protein 12A OS=Mus musculus GN=Hspa12a PE=1 SV=1	RNA-directed DNA polymerase, eukaryota	Molecular Function: RNA binding (GO:0003723), Molecular Function: RNA-directed DNA polymerase activity (GO:0003964), Biological Process: RNA-dependent DNA replication (GO:0006278)
evm.model.Hic_asm_1.2367	uncharacterized LOC100633272; K10380 ankyrin (A)	PREDICTED: heat shock 70 kDa protein 12A-like [Crassostrea gigas]	Heat shock 70 kDa protein 12B OS=Mus musculus GN=Hspa12b PE=1 SV=1	Heat shock protein 70 family
evm.model.Hic_asm_10.1327	uncharacterized LOC100633272; K10380 ankyrin (A)	PREDICTED: heat shock 70 kDa protein 12A-like [Crassostrea gigas]	Heat shock 70 kDa protein 12B OS=Homo sapiens GN=HSPA12B PE=1 SV=2	NSF attachment protein	Biological Process: intracellular protein transport (GO:0006886)
evm.model.Hic_asm_10.1330.3	uncharacterized LOC100633272; K10380 ankyrin (A)	PREDICTED: heat shock 70 kDa protein 12A-like [Crassostrea gigas]	Heat shock 70 kDa protein 12B OS=Mus musculus GN=Hspa12b PE=1 SV=1	Heat shock protein 70 family
evm.model.Hic_asm_10.279	uncharacterized LOC100633272; K10380 ankyrin (A)	PREDICTED: heat shock 70 kDa protein 12A-like [Crassostrea gigas]	Heat shock 70 kDa protein 12A OS=Mus musculus GN=Hspa12a PE=1 SV=1	NULL
evm.model.Hic_asm_11.249	uncharacterized LOC100633272; K10380 ankyrin (A)	PREDICTED: heat shock 70 kDa protein 12A-like [Crassostrea gigas]	Heat shock 70 kDa protein 12B OS=Homo sapiens GN=HSPA12B PE=1 SV=2	CD34 antigen	Biological Process: cell adhesion (GO:0007155), Cellular Component: membrane (GO:0016020)
evm.model.Hic_asm_11.251	uncharacterized LOC100633272; K10380 ankyrin (A)	PREDICTED: heat shock 70 kDa protein 12B-like [Crassostrea gigas]	Heat shock 70 kDa protein 12A OS=Homo sapiens GN=HSPA12A PE=1 SV=2	Flavin monooxygenase (FMO) 5	Molecular Function: N,N-dimethylaniline monooxygenase activity (GO:0004499), Biological Process: oxidation-reduction process (GO:0055114)
evm.model.Hic_asm_11.582	uncharacterized LOC100633272; K10380 ankyrin (A)	PREDICTED: heat shock 70 kDa protein 12B-like [Crassostrea gigas]	Heat shock 70 kDa protein 12B OS=Mus musculus GN=Hspa12b PE=1 SV=1	Lactobacillus surface layer protein	Molecular Function: structural constituent of cell wall (GO:0005199), Cellular Component: peptidoglycan-based cell wall (GO:0009274), Cellular Component: S-layer (GO:0030115)
evm.model.Hic_asm_11.585	uncharacterized LOC100633272; K10380 ankyrin (A)	PREDICTED: heat shock 70 kDa protein 12A-like [Crassostrea gigas]	Heat shock 70 kDa protein 12B OS=Mus musculus GN=Hspa12b PE=1 SV=1	NULL
evm.model.Hic_asm_11.688	hypothetical protein; K06640 serine/threonine-protein kinase ATR [EC:2.7.11.1] (A)	PREDICTED: heat shock 70 kDa protein 12A-like [Crassostrea gigas]	Heat shock 70 kDa protein 12B OS=Homo sapiens GN=HSPA12B PE=1 SV=2	Peptidase S24, LexA-like	Molecular Function: DNA binding (GO:0003677), Biological Process: regulation of transcription, DNA-dependent (GO:0006355)
evm.model.Hic_asm_13.188	uncharacterized LOC100633272; K10380 ankyrin (A)	PREDICTED: heat shock 70 kDa protein 12A-like [Crassostrea gigas]	Heat shock 70 kDa protein 12B OS=Homo sapiens GN=HSPA12B PE=1 SV=2	Heat shock protein 70 family
evm.model.Hic_asm_13.204	hypothetical protein; K06640 serine/threonine-protein kinase ATR [EC:2.7.11.1] (A)	Heat shock 70 kDa protein 12A [Crassostrea gigas]	Heat shock 70 kDa protein 12B OS=Homo sapiens GN=HSPA12B PE=1 SV=2	NULL
evm.model.Hic_asm_13.416	uncharacterized LOC100633272; K10380 ankyrin (A)	PREDICTED: heat shock 70 kDa protein 12B-like [Crassostrea gigas]	Heat shock 70 kDa protein 12B OS=Homo sapiens GN=HSPA12B PE=1 SV=2	NULL
evm.model.Hic_asm_14.1180	uncharacterized LOC100633272; K10380 ankyrin (A)	PREDICTED: heat shock 70 kDa protein 12A-like [Crassostrea gigas]	Heat shock 70 kDa protein 12B OS=Homo sapiens GN=HSPA12B PE=1 SV=2	Carbamoyl-phosphate synthase large subunit, CPSase domain	Biological Process: nitrogen compound metabolic process (GO:0006807)
evm.model.Hic_asm_14.1182	uncharacterized LOC100633272; K10380 ankyrin (A)	PREDICTED: heat shock 70 kDa protein 12A-like [Crassostrea gigas]	Heat shock 70 kDa protein 12B OS=Homo sapiens GN=HSPA12B PE=1 SV=2	NULL
evm.model.Hic_asm_14.1183	uncharacterized LOC100633272; K10380 ankyrin (A)	PREDICTED: heat shock 70 kDa protein 12A-like [Crassostrea gigas]	Heat shock 70 kDa protein 12B OS=Homo sapiens GN=HSPA12B PE=1 SV=2	Heat shock protein 70 family
evm.model.Hic_asm_14.1857	hypothetical protein; K06640 serine/threonine-protein kinase ATR [EC:2.7.11.1] (A)	PREDICTED: heat shock 70 kDa protein 12B-like [Crassostrea gigas]	Heat shock 70 kDa protein 12B OS=Mus musculus GN=Hspa12b PE=1 SV=1	Alpha/beta hydrolase fold-1
evm.model.Hic_asm_14.1862	hypothetical protein; K06640 serine/threonine-protein kinase ATR [EC:2.7.11.1] (A)	PREDICTED: heat shock 70 kDa protein 12A-like [Crassostrea gigas]	Heat shock 70 kDa protein 12B OS=Homo sapiens GN=HSPA12B PE=1 SV=2	Autoimmune regulator, AIRE	Molecular Function: DNA binding (GO:0003677), Cellular Component: nucleus (GO:0005634), Cellular Component: cytoplasm (GO:0005737), Biological Process: humoral immune response (GO:0006959), Molecular Function: translation regulator activity (GO:0045182)
evm.model.Hic_asm_14.1880_evm.model.Hic_asm_14.1879	hypothetical protein; K06640 serine/threonine-protein kinase ATR [EC:2.7.11.1] (A)	PREDICTED: heat shock 70 kDa protein 12B-like [Crassostrea gigas]	Heat shock 70 kDa protein 12A OS=Mus musculus GN=Hspa12a PE=1 SV=1	Interleukin-1 receptor type I/II	Molecular Function: interleukin-1 receptor activity (GO:0004908)
evm.model.Hic_asm_14.1881	hypothetical protein; K06640 serine/threonine-protein kinase ATR [EC:2.7.11.1] (A)	PREDICTED: heat shock 70 kDa protein 12B-like [Crassostrea gigas]	Heat shock 70 kDa protein 12A OS=Homo sapiens GN=HSPA12A PE=1 SV=2	NULL
evm.model.Hic_asm_15.262	uncharacterized LOC100633272; K10380 ankyrin (A)	PREDICTED: heat shock 70 kDa protein 12A-like [Crassostrea gigas]	Heat shock 70 kDa protein 12B OS=Homo sapiens GN=HSPA12B PE=1 SV=2	Heat shock protein 70 family
evm.model.Hic_asm_15.344	uncharacterized LOC100633272; K10380 ankyrin (A)	PREDICTED: heat shock 70 kDa protein 12A-like [Crassostrea gigas]	Heat shock 70 kDa protein 12B OS=Homo sapiens GN=HSPA12B PE=1 SV=2	NULL
evm.model.Hic_asm_16.1659	uncharacterized LOC100633272; K10380 ankyrin (A)	PREDICTED: heat shock 70 kDa protein 12A-like [Crassostrea gigas]	Heat shock 70 kDa protein 12B OS=Mus musculus GN=Hspa12b PE=1 SV=1	NULL
evm.model.Hic_asm_16.1668	uncharacterized LOC100633272; K10380 ankyrin (A)	PREDICTED: heat shock 70 kDa protein 12A-like [Crassostrea gigas]	Heat shock 70 kDa protein 12B OS=Mus musculus GN=Hspa12b PE=1 SV=1	Pollen allergen Poa pIX/Phl pVI	Biological Process: type I hypersensitivity (GO:0016068)
evm.model.Hic_asm_17.166	uncharacterized LOC100633272; K10380 ankyrin (A)	PREDICTED: heat shock 70 kDa protein 12A-like [Crassostrea gigas]	Heat shock 70 kDa protein 12B OS=Mus musculus GN=Hspa12b PE=1 SV=1	DNA topoisomerase II, eukaryotic-type	Molecular Function: DNA binding (GO:0003677), Molecular Function: DNA topoisomerase type II (ATP-hydrolyzing) activity (GO:0003918), Molecular Function: ATP binding (GO:0005524), Biological Process: DNA topological change (GO:0006265)
evm.model.Hic_asm_17.350_evm.model.Hic_asm_17.355	uncharacterized LOC100633272; K10380 ankyrin (A)	PREDICTED: heat shock 70 kDa protein 12A-like [Crassostrea gigas]	Heat shock 70 kDa protein 12B OS=Homo sapiens GN=HSPA12B PE=1 SV=2	POU domain
evm.model.Hic_asm_18.618	uncharacterized LOC100633272; K10380 ankyrin (A)	PREDICTED: heat shock 70 kDa protein 12A-like [Crassostrea gigas]	Heat shock 70 kDa protein 12B OS=Homo sapiens GN=HSPA12B PE=1 SV=2	NULL
evm.model.Hic_asm_2.1212	uncharacterized LOC100633272; K10380 ankyrin (A)	PREDICTED: heat shock 70 kDa protein 12A-like [Crassostrea gigas]	Heat shock 70 kDa protein 12A OS=Mus musculus GN=Hspa12a PE=1 SV=1	Heat shock protein 70 family
evm.model.Hic_asm_2.1310	uncharacterized LOC100633272; K10380 ankyrin (A)	PREDICTED: heat shock 70 kDa protein 12B-like [Crassostrea gigas]	Heat shock 70 kDa protein 12B OS=Mus musculus GN=Hspa12b PE=1 SV=1	Heat shock protein 70 family
evm.model.Hic_asm_3.1584	uncharacterized LOC100633272; K10380 ankyrin (A)	PREDICTED: heat shock 70 kDa protein 12B-like [Crassostrea gigas]	Heat shock 70 kDa protein 12B OS=Homo sapiens GN=HSPA12B PE=1 SV=2	Heat shock protein 70 family
evm.model.Hic_asm_3.1928	uncharacterized LOC100633272; K10380 ankyrin (A)	PREDICTED: heat shock 70 kDa protein 12A-like isoform X1 [Crassostrea gigas]	Heat shock 70 kDa protein 12B OS=Homo sapiens GN=HSPA12B PE=1 SV=2	Heat shock protein 70 family
evm.model.Hic_asm_3.1929	uncharacterized LOC100633272; K10380 ankyrin (A)	PREDICTED: heat shock 70 kDa protein 12A-like isoform X1 [Crassostrea gigas]	Heat shock 70 kDa protein 12A OS=Homo sapiens GN=HSPA12A PE=1 SV=2	NULL
evm.model.Hic_asm_3.1930	uncharacterized LOC100633272; K10380 ankyrin (A)	PREDICTED: heat shock 70 kDa protein 12A-like isoform X1 [Crassostrea gigas]	Heat shock 70 kDa protein 12B OS=Homo sapiens GN=HSPA12B PE=1 SV=2	Heat shock protein 70 family
evm.model.Hic_asm_3.412	uncharacterized LOC100633272; K10380 ankyrin (A)	Heat shock 70 kDa protein 12B [Crassostrea gigas]	Heat shock 70 kDa protein 12B OS=Homo sapiens GN=HSPA12B PE=1 SV=2	Heat shock protein 70 family
evm.model.Hic_asm_3.514	uncharacterized LOC100633272; K10380 ankyrin (A)	PREDICTED: heat shock 70 kDa protein 12A-like [Crassostrea gigas]	Heat shock 70 kDa protein 12B OS=Homo sapiens GN=HSPA12B PE=1 SV=2	Heat shock protein 70 family
evm.model.Hic_asm_4.292	uncharacterized LOC100633272; K10380 ankyrin (A)	PREDICTED: heat shock 70 kDa protein 12A-like [Crassostrea gigas]	Heat shock 70 kDa protein 12B OS=Mus musculus GN=Hspa12b PE=1 SV=1	NULL
evm.model.Hic_asm_4.303	uncharacterized LOC100633272; K10380 ankyrin (A)	PREDICTED: heat shock 70 kDa protein 12A-like [Crassostrea gigas]	Heat shock 70 kDa protein 12B OS=Mus musculus GN=Hspa12b PE=1 SV=1	Heat shock protein 70 family
evm.model.Hic_asm_6.1211	hypothetical protein; K06640 serine/threonine-protein kinase ATR [EC:2.7.11.1] (A)	PREDICTED: heat shock 70 kDa protein 12B-like [Crassostrea gigas]	Heat shock 70 kDa protein 12B OS=Homo sapiens GN=HSPA12B PE=1 SV=2	NULL
evm.model.Hic_asm_6.1250	hypothetical protein; K06640 serine/threonine-protein kinase ATR [EC:2.7.11.1] (A)	PREDICTED: heat shock 70 kDa protein 12A-like [Crassostrea gigas]	Heat shock 70 kDa protein 12B OS=Mus musculus GN=Hspa12b PE=1 SV=1	Heat shock protein 70 family
evm.model.Hic_asm_6.1324	uncharacterized LOC100633272; K10380 ankyrin (A)	PREDICTED: heat shock 70 kDa protein 12B-like [Crassostrea gigas]	Heat shock 70 kDa protein 12A OS=Homo sapiens GN=HSPA12A PE=1 SV=2	Voltage-dependent calcium channel, L-type, alpha-1C subunit	Molecular Function: voltage-gated calcium channel activity (GO:0005245), Cellular Component: voltage-gated calcium channel complex (GO:0005891), Biological Process: calcium ion transmembrane transport (GO:0070588)
evm.model.Hic_asm_6.1325	uncharacterized LOC100633272; K10380 ankyrin (A)	PREDICTED: heat shock 70 kDa protein 12A-like [Crassostrea gigas]	Heat shock 70 kDa protein 12A OS=Homo sapiens GN=HSPA12A PE=1 SV=2	Heat shock protein 70 family
evm.model.Hic_asm_6.1396	uncharacterized LOC100633272; K10380 ankyrin (A)	PREDICTED: heat shock 70 kDa protein 12B-like [Crassostrea gigas]	Heat shock 70 kDa protein 12A OS=Homo sapiens GN=HSPA12A PE=1 SV=2	Heat shock protein 70 family
evm.model.Hic_asm_6.1397	uncharacterized LOC100633272; K10380 ankyrin (A)	PREDICTED: heat shock 70 kDa protein 12A-like [Crassostrea gigas]	Heat shock 70 kDa protein 12B OS=Homo sapiens GN=HSPA12B PE=1 SV=2	Tobamoviral movement protein	Molecular Function: nucleic acid binding (GO:0003676), Biological Process: transport (GO:0006810)
evm.model.Hic_asm_6.1511	uncharacterized LOC100633272; K10380 ankyrin (A)	PREDICTED: heat shock 70 kDa protein 12B-like [Crassostrea gigas]	Heat shock 70 kDa protein 12B OS=Homo sapiens GN=HSPA12B PE=1 SV=2	Heat shock protein 70 family
evm.model.Hic_asm_6.1514	uncharacterized LOC100633272; K10380 ankyrin (A)	PREDICTED: heat shock 70 kDa protein 12A-like [Crassostrea gigas]	Heat shock 70 kDa protein 12A OS=Mus musculus GN=Hspa12a PE=1 SV=1	Heat shock protein 70 family
evm.model.Hic_asm_6.1764	uncharacterized LOC100633272; K10380 ankyrin (A)	PREDICTED: heat shock 70 kDa protein 12A-like [Crassostrea gigas]	Heat shock 70 kDa protein 12A OS=Mus musculus GN=Hspa12a PE=1 SV=1	Hexokinase	Molecular Function: ATP binding (GO:0005524), Biological Process: carbohydrate metabolic process (GO:0005975), Molecular Function: phosphotransferase activity, alcohol group as acceptor (GO:0016773)
evm.model.Hic_asm_6.1920	uncharacterized LOC100633272; K10380 ankyrin (A)	PREDICTED: heat shock 70 kDa protein 12A-like [Crassostrea gigas]	Heat shock 70 kDa protein 12B OS=Homo sapiens GN=HSPA12B PE=1 SV=2	Heat shock protein 70 family
evm.model.Hic_asm_6.2283	uncharacterized LOC100633272; K10380 ankyrin (A)	PREDICTED: heat shock 70 kDa protein 12B-like [Crassostrea gigas]	Heat shock 70 kDa protein 12A OS=Mus musculus GN=Hspa12a PE=1 SV=1	Heat shock protein 70 family
evm.model.Hic_asm_6.2284	uncharacterized LOC100633272; K10380 ankyrin (A)	PREDICTED: heat shock 70 kDa protein 12B-like [Crassostrea gigas]	Heat shock 70 kDa protein 12A OS=Mus musculus GN=Hspa12a PE=1 SV=1	DEZ orphan receptor	Molecular Function: G-protein coupled receptor activity (GO:0004930), Biological Process: G-protein coupled receptor signaling pathway (GO:0007186), Cellular Component: integral to membrane (GO:0016021)
evm.model.Hic_asm_6.2288.1	uncharacterized LOC100633272; K10380 ankyrin (A)	PREDICTED: heat shock 70 kDa protein 12B-like [Crassostrea gigas]	Heat shock 70 kDa protein 12A OS=Homo sapiens GN=HSPA12A PE=1 SV=2	POU domain
evm.model.Hic_asm_6.2448	uncharacterized LOC100633272; K10380 ankyrin (A)	PREDICTED: heat shock 70 kDa protein 12B-like [Crassostrea gigas]	Heat shock 70 kDa protein 12A OS=Homo sapiens GN=HSPA12A PE=1 SV=2	Heat shock protein 70 family
evm.model.Hic_asm_6.2680	uncharacterized LOC100633272; K10380 ankyrin (A)	PREDICTED: heat shock 70 kDa protein 12A-like [Crassostrea gigas]	Heat shock 70 kDa protein 12B OS=Homo sapiens GN=HSPA12B PE=1 SV=2	Heat shock protein 70 family
evm.model.Hic_asm_6.2697	uncharacterized LOC100633272; K10380 ankyrin (A)	Heat shock 70 kDa protein 12A [Crassostrea gigas]	Heat shock 70 kDa protein 12A OS=Mus musculus GN=Hspa12a PE=1 SV=1	Transcription factor, T-box	Molecular Function: sequence-specific DNA binding transcription factor activity (GO:0003700), Cellular Component: nucleus (GO:0005634), Biological Process: regulation of transcription, DNA-dependent (GO:0006355)
evm.model.Hic_asm_6.2698	hypothetical protein; K06640 serine/threonine-protein kinase ATR [EC:2.7.11.1] (A)	PREDICTED: heat shock 70 kDa protein 12B-like [Crassostrea gigas]	Heat shock 70 kDa protein 12A OS=Mus musculus GN=Hspa12a PE=1 SV=1	Cation-transporting P-type ATPase	Biological Process: cation transport (GO:0006812), Cellular Component: integral to membrane (GO:0016021), Molecular Function: cation-transporting ATPase activity (GO:0019829)
evm.model.Hic_asm_6.2699	uncharacterized LOC100633272; K10380 ankyrin (A)	PREDICTED: heat shock 70 kDa protein 12A-like [Crassostrea gigas]	Heat shock 70 kDa protein 12B OS=Homo sapiens GN=HSPA12B PE=1 SV=2	Heat shock protein 70 family
evm.model.Hic_asm_6.271	uncharacterized LOC100633272; K10380 ankyrin (A)	PREDICTED: heat shock 70 kDa protein 12A-like [Crassostrea gigas]	Heat shock 70 kDa protein 12B OS=Mus musculus GN=Hspa12b PE=1 SV=1	NULL
evm.model.Hic_asm_6.279	uncharacterized LOC100633272; K10380 ankyrin (A)	PREDICTED: heat shock 70 kDa protein 12A-like [Crassostrea gigas]	Heat shock 70 kDa protein 12B OS=Mus musculus GN=Hspa12b PE=1 SV=1	Heat shock protein 70 family
evm.model.Hic_asm_6.280	uncharacterized LOC100633272; K10380 ankyrin (A)	PREDICTED: heat shock 70 kDa protein 12A-like [Crassostrea gigas]	Heat shock 70 kDa protein 12B OS=Mus musculus GN=Hspa12b PE=1 SV=1	Uteroglobin-like
evm.model.Hic_asm_6.396	uncharacterized LOC100633272; K10380 ankyrin (A)	PREDICTED: heat shock 70 kDa protein 12A-like [Crassostrea gigas]	Heat shock 70 kDa protein 12A OS=Mus musculus GN=Hspa12a PE=1 SV=1	Mini-chromosome maintenance, DNA-dependent ATPase	Molecular Function: DNA binding (GO:0003677), Molecular Function: ATP binding (GO:0005524), Biological Process: DNA replication (GO:0006260)
evm.model.Hic_asm_6.510	uncharacterized LOC100633272; K10380 ankyrin (A)	PREDICTED: heat shock 70 kDa protein 12A-like [Crassostrea gigas]	Heat shock 70 kDa protein 12B OS=Homo sapiens GN=HSPA12B PE=1 SV=2	Inositol monophosphatase, Lithium-sensitive	Biological Process: phosphatidylinositol phosphorylation (GO:0046854)
evm.model.Hic_asm_6.594	uncharacterized LOC100633272; K10380 ankyrin (A)	PREDICTED: heat shock 70 kDa protein 12A-like [Crassostrea gigas]	Heat shock 70 kDa protein 12A OS=Mus musculus GN=Hspa12a PE=1 SV=1	Aliphatic acid kinase, short-chain	Cellular Component: intracellular (GO:0005622), Biological Process: metabolic process (GO:0008152), Molecular Function: kinase activity (GO:0016301), Biological Process: phosphorylation (GO:0016310), Molecular Function: phosphotransferase activity, carboxyl group as acceptor (GO:0016774)
evm.model.Hic_asm_6.608	uncharacterized LOC100633272; K10380 ankyrin (A)	PREDICTED: heat shock 70 kDa protein 12B-like [Crassostrea gigas]	Heat shock 70 kDa protein 12B OS=Homo sapiens GN=HSPA12B PE=1 SV=2	Heat shock protein 70 family
evm.model.Hic_asm_6.612	uncharacterized LOC100633272; K10380 ankyrin (A)	PREDICTED: heat shock 70 kDa protein 12B-like [Crassostrea gigas]	Heat shock 70 kDa protein 12B OS=Homo sapiens GN=HSPA12B PE=1 SV=2	Heat shock protein 70 family
evm.model.Hic_asm_6.615	uncharacterized LOC100633272; K10380 ankyrin (A)	PREDICTED: heat shock 70 kDa protein 12A-like [Crassostrea gigas]	Heat shock 70 kDa protein 12A OS=Mus musculus GN=Hspa12a PE=1 SV=1	Heat shock protein 70 family
evm.model.Hic_asm_6.624	uncharacterized LOC100633272; K10380 ankyrin (A)	PREDICTED: heat shock 70 kDa protein 12A-like [Crassostrea gigas]	Heat shock 70 kDa protein 12A OS=Mus musculus GN=Hspa12a PE=1 SV=1	Heat shock protein 70 family
evm.model.Hic_asm_6.72	uncharacterized LOC100633272; K10380 ankyrin (A)	PREDICTED: heat shock 70 kDa protein 12B-like [Crassostrea gigas]	Heat shock 70 kDa protein 12B OS=Homo sapiens GN=HSPA12B PE=1 SV=2	Interleukin-4	Molecular Function: interleukin-4 receptor binding (GO:0005136), Cellular Component: extracellular region (GO:0005576), Biological Process: immune response (GO:0006955), Molecular Function: growth factor activity (GO:0008083)
evm.model.Hic_asm_6.805	uncharacterized LOC100633272; K10380 ankyrin (A)	PREDICTED: heat shock 70 kDa protein 12A-like [Crassostrea gigas]	Heat shock 70 kDa protein 12B OS=Mus musculus GN=Hspa12b PE=1 SV=1	NULL
evm.model.Hic_asm_6.84	uncharacterized LOC100633272; K10380 ankyrin (A)	PREDICTED: heat shock 70 kDa protein 12B-like [Crassostrea gigas]	Heat shock 70 kDa protein 12B OS=Mus musculus GN=Hspa12b PE=1 SV=1	Flavin monooxygenase (FMO) 5	Molecular Function: N,N-dimethylaniline monooxygenase activity (GO:0004499), Biological Process: oxidation-reduction process (GO:0055114)
evm.model.Hic_asm_6.961	uncharacterized LOC100633272; K10380 ankyrin (A)	PREDICTED: heat shock 70 kDa protein 12A-like [Crassostrea gigas]	Heat shock 70 kDa protein 12B OS=Homo sapiens GN=HSPA12B PE=1 SV=2	Acriflavin resistance protein	Molecular Function: transporter activity (GO:0005215), Biological Process: transport (GO:0006810), Cellular Component: membrane (GO:0016020)
evm.model.Hic_asm_6.963	uncharacterized LOC100633272; K10380 ankyrin (A)	PREDICTED: heat shock 70 kDa protein 12A-like [Crassostrea gigas]	Heat shock 70 kDa protein 12B OS=Homo sapiens GN=HSPA12B PE=1 SV=2	Heat shock protein 70 family
evm.model.Hic_asm_7.1013	uncharacterized LOC100633272; K10380 ankyrin (A)	PREDICTED: heat shock 70 kDa protein 12A-like [Crassostrea gigas]	Heat shock 70 kDa protein 12A OS=Mus musculus GN=Hspa12a PE=1 SV=1	Heat shock protein 70 family
evm.model.Hic_asm_7.1680_evm.model.Hic_asm_7.1679	uncharacterized LOC100633272; K10380 ankyrin (A)	PREDICTED: heat shock 70 kDa protein 12B-like [Crassostrea gigas]	Heat shock 70 kDa protein 12B OS=Homo sapiens GN=HSPA12B PE=1 SV=2	NULL
evm.model.Hic_asm_7.1681	uncharacterized LOC100633272; K10380 ankyrin (A)	PREDICTED: heat shock 70 kDa protein 12B-like [Crassostrea gigas]	Heat shock 70 kDa protein 12B OS=Mus musculus GN=Hspa12b PE=1 SV=1	NULL
evm.model.Hic_asm_7.1682	uncharacterized LOC100633272; K10380 ankyrin (A)	PREDICTED: heat shock 70 kDa protein 12B-like [Crassostrea gigas]	Heat shock 70 kDa protein 12B OS=Mus musculus GN=Hspa12b PE=1 SV=1	NULL
evm.model.Hic_asm_7.1683	uncharacterized LOC100633272; K10380 ankyrin (A)	PREDICTED: heat shock 70 kDa protein 12B-like [Crassostrea gigas]	Heat shock 70 kDa protein 12A OS=Mus musculus GN=Hspa12a PE=1 SV=1	NULL
evm.model.Hic_asm_7.1714	uncharacterized LOC100633272; K10380 ankyrin (A)	PREDICTED: heat shock 70 kDa protein 12B-like [Crassostrea gigas]	Heat shock 70 kDa protein 12B OS=Homo sapiens GN=HSPA12B PE=1 SV=2	NULL
evm.model.Hic_asm_7.1718	uncharacterized LOC100633272; K10380 ankyrin (A)	PREDICTED: heat shock 70 kDa protein 12B-like [Crassostrea gigas]	Heat shock 70 kDa protein 12B OS=Homo sapiens GN=HSPA12B PE=1 SV=2	GPCR, family 3	Molecular Function: G-protein coupled receptor activity (GO:0004930), Biological Process: G-protein coupled receptor signaling pathway (GO:0007186), Cellular Component: integral to membrane (GO:0016021)
evm.model.Hic_asm_8.1303	uncharacterized LOC100633272; K10380 ankyrin (A)	PREDICTED: heat shock 70 kDa protein 12A-like [Crassostrea gigas]	Heat shock 70 kDa protein 12B OS=Homo sapiens GN=HSPA12B PE=1 SV=2	Ezrin/radixin/moesin like	Cellular Component: cytoplasm (GO:0005737), Molecular Function: cytoskeletal protein binding (GO:0008092), Cellular Component: extrinsic to membrane (GO:0019898)
evm.model.Hic_asm_9.1025	uncharacterized LOC100633272; K10380 ankyrin (A)	PREDICTED: heat shock 70 kDa protein 12B-like [Crassostrea gigas]	Heat shock 70 kDa protein 12A OS=Mus musculus GN=Hspa12a PE=1 SV=1	Heat shock protein 70 family
evm.model.original_1545.1	uncharacterized LOC100633272; K10380 ankyrin (A)	PREDICTED: heat shock 70 kDa protein 12A-like [Crassostrea gigas]	Heat shock 70 kDa protein 12B OS=Homo sapiens GN=HSPA12B PE=1 SV=2	NULL
evm.model.original_2458.1	uncharacterized LOC100633272; K10380 ankyrin (A)	PREDICTED: heat shock 70 kDa protein 12A-like [Crassostrea gigas]	Heat shock 70 kDa protein 12A OS=Mus musculus GN=Hspa12a PE=1 SV=1	Type specific antigen	Cellular Component: integral to membrane (GO:0016021)
evm.model.original_2526.2	uncharacterized LOC100633272; K10380 ankyrin (A)	PREDICTED: heat shock 70 kDa protein 12B-like [Crassostrea gigas]	Heat shock 70 kDa protein 12A OS=Mus musculus GN=Hspa12a PE=1 SV=1	NULL
evm.model.original_957.1	uncharacterized LOC100633272; K10380 ankyrin (A)	PREDICTED: heat shock 70 kDa protein 12A-like [Crassostrea gigas]	Heat shock 70 kDa protein 12A OS=Mus musculus GN=Hspa12a PE=1 SV=1	NULL
evm.model.Hic_asm_1.2829	hypothetical protein; K12805 NLR family CARD domain-containing protein 4 (A)	PREDICTED: uncharacterized protein LOC100377645 [Saccoglossus kowalevskii]	Uncharacterized protein CXorf38 homolog OS=Mus musculus PE=2 SV=1	NACHT nucleoside triphosphatase
evm.model.Hic_asm_10.553	hypothetical protein; K12805 NLR family CARD domain-containing protein 4 (A)	hypothetical protein BRAFLDRAFT_78182 [Branchiostoma floridae]	NA	Cell division protein FtsK/SpoIIIE	Molecular Function: nucleotide binding (GO:0000166), Molecular Function: DNA binding (GO:0003677), Molecular Function: ATP binding (GO:0005524), Biological Process: cell cycle (GO:0007049), Biological Process: chromosome segregation (GO:0007059), Cellular Component: integral to membrane (GO:0016021), Biological Process: cell division (GO:0051301)
evm.model.Hic_asm_10.735	hypothetical protein; K12805 NLR family CARD domain-containing protein 4 (A)	hypothetical protein BRAFLDRAFT_121225 [Branchiostoma floridae]	NA	NULL
evm.model.Hic_asm_11.1347	hypothetical protein; K12805 NLR family CARD domain-containing protein 4 (A)	hypothetical protein BRAFLDRAFT_89444 [Branchiostoma floridae]	NA	NULL
evm.model.Hic_asm_11.1978	hypothetical protein; K04650 nuclear receptor co-repressor 1 (A)	hypothetical protein BRAFLDRAFT_91836 [Branchiostoma floridae]	Protein NLRC5 OS=Ictalurus punctatus GN=nlrc5 PE=2 SV=1	NACHT nucleoside triphosphatase
evm.model.Hic_asm_11.200	NLRC4; NLR family, CARD domain containing 4; K12805 NLR family CARD domain-containing protein 4 (A)	hypothetical protein BRAFLDRAFT_89444 [Branchiostoma floridae]	NA	XPG/Rad2 endonuclease, eukaryotes	Molecular Function: single-stranded DNA binding (GO:0003697), Molecular Function: endonuclease activity (GO:0004519), Cellular Component: nucleus (GO:0005634), Biological Process: nucleotide-excision repair (GO:0006289)
evm.model.Hic_asm_11.278	hypothetical protein; K12805 NLR family CARD domain-containing protein 4 (A)	hypothetical protein BRAFLDRAFT_89444 [Branchiostoma floridae]	NA	Protein of unknown function DUF4559
evm.model.Hic_asm_11.279	hypothetical protein; K12805 NLR family CARD domain-containing protein 4 (A)	hypothetical protein BRAFLDRAFT_121225 [Branchiostoma floridae]	NA	Structure-specific recognition protein	Molecular Function: DNA binding (GO:0003677), Cellular Component: nucleus (GO:0005634)
evm.model.Hic_asm_11.57	hypothetical protein; K12805 NLR family CARD domain-containing protein 4 (A)	hypothetical protein BRAFLDRAFT_84231 [Branchiostoma floridae]	NA	MHC class II transactivator	Molecular Function: ATP binding (GO:0005524), Biological Process: regulation of transcription, DNA-dependent (GO:0006355)
evm.model.Hic_asm_11.776	hypothetical protein; K12805 NLR family CARD domain-containing protein 4 (A)	hypothetical protein BRAFLDRAFT_121225 [Branchiostoma floridae]	Uncharacterized protein CXorf38 homolog OS=Mus musculus PE=2 SV=1	NULL
evm.model.Hic_asm_12.18	hypothetical protein; K12805 NLR family CARD domain-containing protein 4 (A)	hypothetical protein BRAFLDRAFT_89444 [Branchiostoma floridae]	Uncharacterized protein CXorf38 OS=Homo sapiens GN=CXorf38 PE=1 SV=1	Protein of unknown function DUF4559
evm.model.Hic_asm_14.1335	hypothetical protein; K12805 NLR family CARD domain-containing protein 4 (A)	PREDICTED: uncharacterized protein LOC100373140 [Saccoglossus kowalevskii]	E3 ubiquitin-protein ligase DZIP3 OS=Homo sapiens GN=DZIP3 PE=1 SV=2	NACHT nucleoside triphosphatase
evm.model.Hic_asm_14.662	NACHT, LRR and PYD domains-containing protein 3-like; K12800 NACHT, LRR and PYD domains-containing protein 3 (A)	hypothetical protein BRAFLDRAFT_98235 [Branchiostoma floridae]	NACHT, LRR and PYD domains-containing protein 10 OS=Homo sapiens GN=NLRP10 PE=1 SV=1	Disease resistance protein	Biological Process: defense response (GO:0006952)
evm.model.Hic_asm_14.750	NACHT, LRR and PYD domains-containing protein 3-like; K12800 NACHT, LRR and PYD domains-containing protein 3 (A)	PREDICTED: protein NLRC3-like [Strongylocentrotus purpuratus]	NA	Disease resistance protein	Biological Process: defense response (GO:0006952)
evm.model.Hic_asm_4.754	hypothetical protein; K12805 NLR family CARD domain-containing protein 4 (A)	hypothetical protein BRAFLDRAFT_121225 [Branchiostoma floridae]	NA	NACHT nucleoside triphosphatase
evm.model.Hic_asm_4.756	NA	PREDICTED: uncharacterized protein CXorf38 homolog [Tarsius syrichta]	Uncharacterized protein CXorf38 OS=Homo sapiens GN=CXorf38 PE=1 SV=1	Cellulose synthase, subunit A	Biological Process: UDP-glucose metabolic process (GO:0006011), Cellular Component: membrane (GO:0016020), Molecular Function: cellulose synthase activity (GO:0016759), Molecular Function: cyclic-di-GMP binding (GO:0035438)
evm.model.Hic_asm_6.2701	hypothetical protein; K12805 NLR family CARD domain-containing protein 4 (A)	hypothetical protein BRAFLDRAFT_76141 [Branchiostoma floridae]	NLR family CARD domain-containing protein 4 OS=Xenopus tropicalis GN=nlrc4 PE=2 SV=2	NULL
evm.model.Hic_asm_6.29	NA	PREDICTED: uncharacterized protein LOC105022384 isoform X1 [Esox lucius]	Uncharacterized protein CXorf38 OS=Homo sapiens GN=CXorf38 PE=1 SV=1	Protein of unknown function DUF4559
evm.model.Hic_asm_6.30	hypothetical protein; K12805 NLR family CARD domain-containing protein 4 (A)	hypothetical protein BRAFLDRAFT_92858 [Branchiostoma floridae]	Uncharacterized protein CXorf38 OS=Homo sapiens GN=CXorf38 PE=1 SV=1	NULL
evm.model.Hic_asm_8.1316	hypothetical protein; K12805 NLR family CARD domain-containing protein 4 (A)	PREDICTED: protein NLRC5-like [Strongylocentrotus purpuratus]	Uncharacterized protein CXorf38 OS=Homo sapiens GN=CXorf38 PE=1 SV=1	Angiotensin II receptor type 1	Molecular Function: angiotensin type II receptor activity (GO:0004945), Biological Process: G-protein coupled receptor signaling pathway (GO:0007186), Cellular Component: integral to membrane (GO:0016021), Biological Process: regulation of vasoconstriction (GO:0019229)
evm.model.Hic_asm_8.2596	hypothetical protein; K12805 NLR family CARD domain-containing protein 4 (A)	PREDICTED: uncharacterized protein LOC105441814 [Strongylocentrotus purpuratus]	NA	NULL
evm.model.Hic_asm_8.2611	hypothetical protein; K12805 NLR family CARD domain-containing protein 4 (A)	PREDICTED: NLR family CARD domain-containing protein 4 [Strongylocentrotus purpuratus]	Uncharacterized protein CXorf38 homolog OS=Mus musculus PE=2 SV=1	Retinoic acid receptor	Molecular Function: DNA binding (GO:0003677), Molecular Function: retinoic acid receptor activity (GO:0003708), Cellular Component: nucleus (GO:0005634), Biological Process: regulation of transcription, DNA-dependent (GO:0006355), Biological Process: retinoic acid receptor signaling pathway (GO:0048384)
evm.model.Hic_asm_8.2762	hypothetical protein; K12805 NLR family CARD domain-containing protein 4 (A)	PREDICTED: NACHT, LRR and PYD domains-containing protein 10-like [Strongylocentrotus purpuratus]	NA	Angiomotin
evm.model.Hic_asm_8.727	hypothetical protein; K12805 NLR family CARD domain-containing protein 4 (A)	hypothetical protein BRAFLDRAFT_84231 [Branchiostoma floridae]	Uncharacterized protein CXorf38 homolog OS=Mus musculus PE=2 SV=1	Protein of unknown function DUF4559
evm.model.Hic_asm_0.1788	Ficolin-1; ficolin-2-like; K10104 ficolin (A)	PREDICTED: ficolin-2-like [Xenopus (Silurana) tropicalis]	Ryncolin-4 OS=Cerberus rynchops PE=1 SV=1	Rusticyanin	Molecular Function: copper ion binding (GO:0005507), Molecular Function: electron carrier activity (GO:0009055)
evm.model.Hic_asm_15.103	Ficolin-2; ficolin-2-like; K10104 ficolin (A)	Fibrinogen C domain-containing protein 1, partial [Crassostrea gigas]	Fibrinogen C domain-containing protein 1 OS=Mus musculus GN=Fibcd1 PE=2 SV=1	Fibrinogen, alpha/beta/gamma chain, C-terminal globular domain
evm.model.Hic_asm_15.107	Ficolin-2; ficolin-2-like; K10104 ficolin (A)	Fibrinogen C domain-containing protein 1, partial [Crassostrea gigas]	Fibrinogen C domain-containing protein 1 OS=Mus musculus GN=Fibcd1 PE=2 SV=1	Fibrinogen, alpha/beta/gamma chain, C-terminal globular domain
evm.model.Hic_asm_15.1301	hypothetical protein; K10104 ficolin (A)	hypothetical protein BRAFLDRAFT_59661 [Branchiostoma floridae]	Ficolin-1 OS=Rattus norvegicus GN=Fcn1 PE=2 SV=2	NULL
evm.model.Hic_asm_15.1302	ficolin-2-like; K10104 ficolin (A)	FREP2 [Argopecten irradians]	Fibrinogen C domain-containing protein 1 OS=Macaca fascicularis GN=FIBCD1 PE=2 SV=1	Fibrinogen, alpha/beta/gamma chain, C-terminal globular domain
evm.model.Hic_asm_16.1043	Ficolin-2; ficolin-2-like; K10104 ficolin (A)	PREDICTED: fibrinogen C domain-containing protein 1-like isoform X2 [Crassostrea gigas]	Fibrinogen C domain-containing protein 1 OS=Mus musculus GN=Fibcd1 PE=2 SV=1	GPCR, family 3, metabotropic glutamate receptor	Biological Process: G-protein coupled receptor signaling pathway (GO:0007186), Cellular Component: integral to membrane (GO:0016021)
evm.model.Hic_asm_16.1494	hypothetical protein; K10104 ficolin (A)	hypothetical protein BRAFLDRAFT_252169 [Branchiostoma floridae]	Fibrinogen C domain-containing protein 1 OS=Homo sapiens GN=FIBCD1 PE=1 SV=2	Angiotensinogen	Biological Process: regulation of systemic arterial blood pressure by renin-angiotensin (GO:0003081)
evm.model.Hic_asm_18.1158	hypothetical protein; K05466 angiopoietin 2 (A)	hypothetical protein BRAFLDRAFT_88602 [Branchiostoma floridae]	Ficolin-2 OS=Sus scrofa GN=FCN2 PE=1 SV=1	NULL
evm.model.Hic_asm_18.306	hypothetical protein; K10104 ficolin (A)	hypothetical protein BRAFLDRAFT_88602 [Branchiostoma floridae]	Fibrinogen C domain-containing protein 1 OS=Homo sapiens GN=FIBCD1 PE=1 SV=2	Fibrinogen, alpha/beta/gamma chain, C-terminal globular domain
evm.model.Hic_asm_18.308	TNR, Tenascin-R; tenascin R; K06252 tenascin (A)	hypothetical protein BRAFLDRAFT_86061 [Branchiostoma floridae]	Fibrinogen C domain-containing protein 1 OS=Homo sapiens GN=FIBCD1 PE=1 SV=2	Fibrinogen, alpha/beta/gamma chain, C-terminal globular domain
evm.model.Hic_asm_18.309	hypothetical protein; K10104 ficolin (A)	PREDICTED: uncharacterized protein LOC100367752 [Saccoglossus kowalevskii]	Fibrinogen C domain-containing protein 1 OS=Macaca fascicularis GN=FIBCD1 PE=2 SV=1	Fibrinogen, alpha/beta/gamma chain, C-terminal globular domain
evm.model.Hic_asm_2.1760	hypothetical protein; K10104 ficolin (A)	PREDICTED: techylectin-5A-like [Crassostrea gigas]	Fibrinogen C domain-containing protein 1 OS=Macaca fascicularis GN=FIBCD1 PE=2 SV=1	Fibrinogen, alpha/beta/gamma chain, C-terminal globular domain
evm.model.Hic_asm_2.1762	Ficolin-2; ficolin-2-like; K10104 ficolin (A)	PREDICTED: techylectin-5A-like [Crassostrea gigas]	Fibrinogen C domain-containing protein 1-A OS=Xenopus laevis GN=fibcd1-a PE=2 SV=1	Fibrinogen, alpha/beta/gamma chain, C-terminal globular domain
evm.model.Hic_asm_2.1763	Ficolin-2; ficolin-2-like; K10104 ficolin (A)	PREDICTED: techylectin-5A-like [Crassostrea gigas]	Ficolin-1 OS=Sus scrofa GN=FCN1 PE=1 SV=1	Fibrinogen, alpha/beta/gamma chain, C-terminal globular domain
evm.model.Hic_asm_2.754	hypothetical protein; K10104 ficolin (A)	hypothetical protein BRAFLDRAFT_59661 [Branchiostoma floridae]	Ficolin-2 OS=Mus musculus GN=Fcn2 PE=2 SV=2	Fibrinogen, alpha/beta/gamma chain, C-terminal globular domain
evm.model.Hic_asm_2.755	hypothetical protein; K10104 ficolin (A)	hypothetical protein BRAFLDRAFT_59661 [Branchiostoma floridae]	Ryncolin-4 OS=Cerberus rynchops PE=1 SV=1	Fibrinogen, alpha/beta/gamma chain, C-terminal globular domain
evm.model.Hic_asm_2.756	hypothetical protein; K10104 ficolin (A)	hypothetical protein BRAFLDRAFT_59661 [Branchiostoma floridae]	Fibrinogen C domain-containing protein 1 OS=Macaca fascicularis GN=FIBCD1 PE=2 SV=1	Fibrinogen, alpha/beta/gamma chain, C-terminal globular domain
evm.model.Hic_asm_2.757	hypothetical protein; K10104 ficolin (A)	hypothetical protein BRAFLDRAFT_59661 [Branchiostoma floridae]	Fibrinogen C domain-containing protein 1 OS=Homo sapiens GN=FIBCD1 PE=1 SV=2	Fibrinogen, alpha/beta/gamma chain, C-terminal globular domain
evm.model.original_1553.1	TNR, Tenascin-R; tenascin R; K06252 tenascin (A)	PREDICTED: fibrinogen C domain-containing protein 1-like [Astyanax mexicanus]	Fibrinogen C domain-containing protein 1 OS=Mus musculus GN=Fibcd1 PE=2 SV=1	Fibrinogen, alpha/beta/gamma chain, C-terminal globular domain
evm.model.original_2054.1	hypothetical protein; K10104 ficolin (A)	hypothetical protein BRAFLDRAFT_59661 [Branchiostoma floridae]	Tenascin-R OS=Gallus gallus GN=TNR PE=1 SV=1	Lysyl oxidase	Molecular Function: copper ion binding (GO:0005507), Molecular Function: oxidoreductase activity, acting on the CH-NH2 group of donors, oxygen as acceptor (GO:0016641), Biological Process: oxidation-reduction process (GO:0055114)
evm.model.original_2054.5	hypothetical protein; K10104 ficolin (A)	PREDICTED: uncharacterized protein LOC100367752 [Saccoglossus kowalevskii]	Fibrinogen C domain-containing protein 1-A OS=Xenopus laevis GN=fibcd1-a PE=2 SV=1	Smooth muscle protein/calponin
evm.model.Hic_asm_0.254	hypothetical protein; K07374 tubulin alpha (A)	Tubulin alpha-3 chain [Crassostrea gigas]	Tubulin alpha-1 chain OS=Drosophila melanogaster GN=alphaTub84B PE=2 SV=1	Tubulin	Cellular Component: microtubule (GO:0005874), Biological Process: microtubule-based process (GO:0007017)
evm.model.Hic_asm_12.1621	hypothetical protein; K07374 tubulin alpha (A)	PREDICTED: tubulin alpha-1 chain-like [Athalia rosae]	Tubulin alpha chain OS=Lepidoglyphus destructor PE=1 SV=2	Tubulin/FtsZ, 2-layer sandwich domain	Molecular Function: GTPase activity (GO:0003924), Molecular Function: GTP binding (GO:0005525), Biological Process: GTP catabolic process (GO:0006184), Cellular Component: protein complex (GO:0043234), Biological Process: protein polymerization (GO:0051258)
evm.model.Hic_asm_12.1849.1	tubulin alpha-1A chain; K07374 tubulin alpha (A)	PREDICTED: tubulin alpha-1A chain [Crassostrea gigas]	Tubulin alpha-1A chain OS=Rattus norvegicus GN=Tuba1a PE=1 SV=1	Tubulin/FtsZ, 2-layer sandwich domain	Molecular Function: GTPase activity (GO:0003924), Molecular Function: GTP binding (GO:0005525), Biological Process: GTP catabolic process (GO:0006184), Cellular Component: protein complex (GO:0043234), Biological Process: protein polymerization (GO:0051258)
evm.model.Hic_asm_13.1367	tubulin alpha-1A chain; K07374 tubulin alpha (A)	PREDICTED: tubulin alpha-1A chain isoform X1 [Strongylocentrotus purpuratus]	Tubulin alpha-1A chain OS=Rattus norvegicus GN=Tuba1a PE=1 SV=1	Tubulin	Cellular Component: microtubule (GO:0005874), Biological Process: microtubule-based process (GO:0007017)
evm.model.Hic_asm_13.1369	tubulin alpha-1A chain; K07374 tubulin alpha (A)	PREDICTED: tubulin alpha-1A chain [Crassostrea gigas]	Tubulin alpha-1A chain OS=Rattus norvegicus GN=Tuba1a PE=1 SV=1	Tubulin/FtsZ, 2-layer sandwich domain	Molecular Function: GTPase activity (GO:0003924), Molecular Function: GTP binding (GO:0005525), Biological Process: GTP catabolic process (GO:0006184), Cellular Component: protein complex (GO:0043234), Biological Process: protein polymerization (GO:0051258)
evm.model.Hic_asm_13.1545	tubulin alpha-1A chain; K07374 tubulin alpha (A)	PREDICTED: tubulin alpha-1A chain [Crassostrea gigas]	Tubulin alpha-1A chain OS=Rattus norvegicus GN=Tuba1a PE=1 SV=1	Tubulin/FtsZ, 2-layer sandwich domain	Molecular Function: GTPase activity (GO:0003924), Molecular Function: GTP binding (GO:0005525), Biological Process: GTP catabolic process (GO:0006184), Cellular Component: protein complex (GO:0043234), Biological Process: protein polymerization (GO:0051258)
evm.model.Hic_asm_13.1703	tubulin alpha-1A chain-like; K07374 tubulin alpha (A)	PREDICTED: tubulin alpha-1A chain-like [Saccoglossus kowalevskii]	Tubulin alpha-2/alpha-4 chain OS=Patella vulgata GN=TUB2 PE=2 SV=1	Tubulin/FtsZ, 2-layer sandwich domain	Molecular Function: GTPase activity (GO:0003924), Molecular Function: GTP binding (GO:0005525), Biological Process: GTP catabolic process (GO:0006184), Cellular Component: protein complex (GO:0043234), Biological Process: protein polymerization (GO:0051258)
evm.model.Hic_asm_14.1883	tubulin alpha-3 chain; K07374 tubulin alpha (A)	PREDICTED: tubulin alpha chain, testis-specific isoform X1 [Esox lucius]	Tubulin alpha-1C chain OS=Bos taurus GN=TUBA1C PE=1 SV=1	Tubulin/FtsZ, 2-layer sandwich domain	Molecular Function: GTPase activity (GO:0003924), Molecular Function: GTP binding (GO:0005525), Biological Process: GTP catabolic process (GO:0006184), Cellular Component: protein complex (GO:0043234), Biological Process: protein polymerization (GO:0051258)
evm.model.Hic_asm_4.1336	hypothetical protein; K07374 tubulin alpha (A)	predicted protein [Nematostella vectensis]	Tubulin alpha-2/alpha-4 chain OS=Patella vulgata GN=TUB2 PE=2 SV=1	Tubulin	Cellular Component: microtubule (GO:0005874), Biological Process: microtubule-based process (GO:0007017)
evm.model.Hic_asm_4.215	hypothetical protein; K07374 tubulin alpha (A)	hypothetical protein BRAFLDRAFT_115374 [Branchiostoma floridae]	Tubulin alpha-1C chain OS=Mus musculus GN=Tuba1c PE=1 SV=1	Tubulin/FtsZ, 2-layer sandwich domain	Molecular Function: GTPase activity (GO:0003924), Molecular Function: GTP binding (GO:0005525), Biological Process: GTP catabolic process (GO:0006184), Cellular Component: protein complex (GO:0043234), Biological Process: protein polymerization (GO:0051258)
evm.model.Hic_asm_8.96	tubulin alpha-1A chain; K07374 tubulin alpha (A)	PREDICTED: tubulin alpha-1A chain [Ciona intestinalis]	Tubulin alpha-1C chain OS=Homo sapiens GN=TUBA1C PE=1 SV=1	Tubulin/FtsZ, 2-layer sandwich domain	Molecular Function: GTPase activity (GO:0003924), Molecular Function: GTP binding (GO:0005525), Biological Process: GTP catabolic process (GO:0006184), Cellular Component: protein complex (GO:0043234), Biological Process: protein polymerization (GO:0051258)
evm.model.Hic_asm_9.1367	tubulin alpha-3 chain; K07374 tubulin alpha (A)	PREDICTED: tubulin alpha chain, testis-specific isoform X1 [Esox lucius]	Tubulin alpha-3 chain OS=Rattus norvegicus GN=Tuba3a PE=2 SV=1	Tubulin/FtsZ, 2-layer sandwich domain	Molecular Function: GTPase activity (GO:0003924), Molecular Function: GTP binding (GO:0005525), Biological Process: GTP catabolic process (GO:0006184), Cellular Component: protein complex (GO:0043234), Biological Process: protein polymerization (GO:0051258)
evm.model.Hic_asm_0.1548	hypothetical protein; K02599 Notch (A)	PREDICTED: neurogenic locus Notch protein-like [Aplysia californica]	Neurogenic locus notch homolog protein 1 OS=Cricetulus griseus GN=NOTCH1 PE=1 SV=2	Notch domain	Cellular Component: membrane (GO:0016020), Biological Process: cell differentiation (GO:0030154)
evm.model.Hic_asm_0.1549	LIN-12 protein, putative (EC:3.4.21.22 3.1.1.4 3.4.21.69 3.4.21.6 3.4.21.21); K02599 Notch (A)	PREDICTED: neurogenic locus Notch protein-like [Aplysia californica]	Neurogenic locus Notch protein OS=Drosophila melanogaster GN=N PE=1 SV=3	NULL
evm.model.Hic_asm_0.1572	fibrillin-1; K02599 Notch (A)	PREDICTED: fibrillin-1 [Strongylocentrotus purpuratus]	Neurogenic locus notch homolog protein 1 OS=Xenopus laevis GN=notch1 PE=1 SV=3	NULL
evm.model.Hic_asm_0.541	protein crumbs-like; K16681 protein crumbs (A)	PREDICTED: protein crumbs-like isoform X2 [Crassostrea gigas]	Protein crumbs OS=Drosophila melanogaster GN=crb PE=1 SV=3	EGF-like, conserved site
evm.model.Hic_asm_0.542	protein crumbs-like; K16681 protein crumbs (A)	hypothetical protein CGI_10020870 [Crassostrea gigas]	Fibropellin-1 OS=Strongylocentrotus purpuratus GN=EGF1 PE=1 SV=2	NULL
evm.model.Hic_asm_1.814	hypothetical protein; K02599 Notch (A)	PREDICTED: fibropellin-1-like [Strongylocentrotus purpuratus]	Fibropellin-1 OS=Strongylocentrotus purpuratus GN=EGF1 PE=1 SV=2	MAM domain	Cellular Component: membrane (GO:0016020)
evm.model.Hic_asm_10.49	hypothetical protein; K02599 Notch (A)	hypothetical protein BRAFLDRAFT_63459 [Branchiostoma floridae]	Fibropellin-1 OS=Strongylocentrotus purpuratus GN=EGF1 PE=1 SV=2	NULL
evm.model.Hic_asm_12.1011	fibrillin-1; K02599 Notch (A)	PREDICTED: fibrillin-1 [Strongylocentrotus purpuratus]	Neurogenic locus notch homolog protein 1 OS=Xenopus laevis GN=notch1 PE=1 SV=3	Epidermal growth factor-like domain	Molecular Function: protein binding (GO:0005515)
evm.model.Hic_asm_12.1022	fibrillin-3-like; K02599 Notch (A)	PREDICTED: fibrillin-3-like [Crassostrea gigas]	Neurogenic locus notch homolog protein 1 OS=Xenopus laevis GN=notch1 PE=1 SV=3	NULL
evm.model.Hic_asm_12.1023	fibrillin-3-like; K02599 Notch (A)	Neurogenic locus notch-like protein 1 [Crassostrea gigas]	Neurogenic locus notch homolog protein 1 OS=Mus musculus GN=Notch1 PE=1 SV=3	NULL
evm.model.Hic_asm_12.1025	fibrillin-3-like; K02599 Notch (A)	Neurogenic locus notch-like protein 1 [Crassostrea gigas]	Neurogenic locus Notch protein OS=Drosophila melanogaster GN=N PE=1 SV=3	Epidermal growth factor-like domain	Molecular Function: protein binding (GO:0005515)
evm.model.Hic_asm_12.1028	fibrillin-3-like; K02599 Notch (A)	Neurogenic locus Notch protein [Crassostrea gigas]	Neurogenic locus Notch protein OS=Drosophila melanogaster GN=N PE=1 SV=3	NULL
evm.model.Hic_asm_12.1029	hypothetical protein; K02599 Notch (A)	hypothetical protein HELRODRAFT_168899 [Helobdella robusta]	Fibropellin-1 OS=Strongylocentrotus purpuratus GN=EGF1 PE=1 SV=2	Epidermal growth factor-like domain	Molecular Function: protein binding (GO:0005515)
evm.model.Hic_asm_12.1031	neurogenic locus notch homolog protein 1-like; K02599 Notch (A)	Fibropellin-1 [Crassostrea gigas]	Fibropellin-1 OS=Strongylocentrotus purpuratus GN=EGF1 PE=1 SV=2	EGF-like calcium-binding domain	Molecular Function: calcium ion binding (GO:0005509)
evm.model.Hic_asm_12.131	neurogenic locus notch homolog protein 2-like; K02599 Notch (A)	predicted protein [Nematostella vectensis]	Fibropellin-1 OS=Strongylocentrotus purpuratus GN=EGF1 PE=1 SV=2	Epidermal growth factor-like domain	Molecular Function: protein binding (GO:0005515)
evm.model.Hic_asm_12.1481	fibrillin-3-like; K02599 Notch (A)	PREDICTED: uncharacterized protein LOC576169 [Strongylocentrotus purpuratus]	Neurogenic locus Notch protein OS=Drosophila melanogaster GN=N PE=1 SV=3	Epidermal growth factor-like domain	Molecular Function: protein binding (GO:0005515)
evm.model.Hic_asm_12.1482	fibrillin-1; K02599 Notch (A)	PREDICTED: fibrillin-1 [Strongylocentrotus purpuratus]	Neurogenic locus notch homolog protein 2 OS=Rattus norvegicus GN=Notch2 PE=1 SV=1	EGF-like, conserved site
evm.model.Hic_asm_16.706	fibropellin-1-like; K02599 Notch (A)	fibropellin Ib [Strongylocentrotus purpuratus]	Fibropellin-1 OS=Strongylocentrotus purpuratus GN=EGF1 PE=1 SV=2	NULL
evm.model.Hic_asm_18.30	fibrillin-1; K02599 Notch (A)	PREDICTED: fibrillin-1 [Strongylocentrotus purpuratus]	Neurogenic locus notch homolog protein 1 OS=Xenopus laevis GN=notch1 PE=1 SV=3	Epidermal growth factor-like domain	Molecular Function: protein binding (GO:0005515)
evm.model.Hic_asm_2.1221	hypothetical protein; K02599 Notch (A)	Neurogenic locus notch-like protein 1 [Crassostrea gigas]	Fibropellin-1 OS=Strongylocentrotus purpuratus GN=EGF1 PE=1 SV=2	EGF-like, conserved site
evm.model.Hic_asm_2.1222	neurogenic locus Notch protein-like; K02599 Notch (A)	Neurogenic locus notch-like protein 1 [Crassostrea gigas]	Fibropellin-1 OS=Strongylocentrotus purpuratus GN=EGF1 PE=1 SV=2	EGF-like calcium-binding domain	Molecular Function: calcium ion binding (GO:0005509)
evm.model.Hic_asm_2.1224	neurogenic locus Notch protein-like; K02599 Notch (A)	PREDICTED: neurogenic locus Notch protein-like [Saccoglossus kowalevskii]	Fibropellin-1 OS=Strongylocentrotus purpuratus GN=EGF1 PE=1 SV=2	EGF-like, conserved site
evm.model.Hic_asm_2.1225	neurogenic locus Notch protein-like; K02599 Notch (A)	PREDICTED: neurogenic locus Notch protein-like [Saccoglossus kowalevskii]	Neurogenic locus notch homolog protein 2 OS=Mus musculus GN=Notch2 PE=1 SV=1	Epidermal growth factor-like domain	Molecular Function: protein binding (GO:0005515)
evm.model.Hic_asm_3.1747	neurogenic locus notch homolog protein 1-like; K02599 Notch (A)	PREDICTED: neurogenic locus notch homolog protein 1-like [Amphimedon queenslandica]	Fibropellin-1 OS=Strongylocentrotus purpuratus GN=EGF1 PE=1 SV=2	EGF-like calcium-binding domain	Molecular Function: calcium ion binding (GO:0005509)
evm.model.Hic_asm_3.1752	neurogenic locus notch homolog protein 1-like; K02599 Notch (A)	predicted protein [Nematostella vectensis]	Fibropellin-1 OS=Strongylocentrotus purpuratus GN=EGF1 PE=1 SV=2	Speract/scavenger receptor-related	Molecular Function: scavenger receptor activity (GO:0005044), Cellular Component: membrane (GO:0016020)
evm.model.Hic_asm_4.2237	hypothetical protein; K02599 Notch (A)	PREDICTED: fibropellin-1 isoform X4 [Strongylocentrotus purpuratus]	Fibropellin-1 OS=Strongylocentrotus purpuratus GN=EGF1 PE=1 SV=2	NULL
evm.model.Hic_asm_4.2242.1	hypothetical protein; K02599 Notch (A)	hypothetical protein BRAFLDRAFT_63459 [Branchiostoma floridae]	Fibropellin-1 OS=Strongylocentrotus purpuratus GN=EGF1 PE=1 SV=2	Sushi/SCR/CCP
evm.model.Hic_asm_5.2206	fibrillin-1; K02599 Notch (A)	PREDICTED: fibrillin-1 [Strongylocentrotus purpuratus]	Neurogenic locus Notch protein OS=Drosophila melanogaster GN=N PE=1 SV=3	NULL
evm.model.Hic_asm_5.386	Notch1; neurogenic locus notch homolog protein 1; K02599 Notch (A)	PREDICTED: neurogenic locus notch homolog protein 1 [Amphimedon queenslandica]	Neurogenic locus Notch protein OS=Drosophila melanogaster GN=N PE=1 SV=3	NULL
evm.model.Hic_asm_5.387	fibrillin-1; K02599 Notch (A)	PREDICTED: fibrillin-1 [Strongylocentrotus purpuratus]	Neurogenic locus Notch protein OS=Drosophila melanogaster GN=N PE=1 SV=3	Epidermal growth factor-like domain	Molecular Function: protein binding (GO:0005515)
evm.model.Hic_asm_5.388	Notch1; neurogenic locus notch homolog protein 1; K02599 Notch (A)	PREDICTED: neurogenic locus notch homolog protein 1 [Amphimedon queenslandica]	Neurogenic locus Notch protein OS=Drosophila melanogaster GN=N PE=1 SV=3	Zona pellucida domain
evm.model.Hic_asm_5.607	fibrillin-3-like; K02599 Notch (A)	Neurogenic locus Notch protein [Crassostrea gigas]	Neurogenic locus notch homolog protein 3 OS=Mus musculus GN=Notch3 PE=1 SV=1	Epidermal growth factor-like domain	Molecular Function: protein binding (GO:0005515)
evm.model.Hic_asm_5.610	hypothetical protein; K02599 Notch (A)	hypothetical protein BRAFLDRAFT_223397 [Branchiostoma floridae]	Fibropellin-1 OS=Strongylocentrotus purpuratus GN=EGF1 PE=1 SV=2	Epidermal growth factor-like domain	Molecular Function: protein binding (GO:0005515)
evm.model.Hic_asm_5.611	neurogenic locus notch homolog protein 1-like; K02599 Notch (A)	PREDICTED: fibrillin-1-like [Crassostrea gigas]	Neurogenic locus notch homolog protein 2 OS=Rattus norvegicus GN=Notch2 PE=1 SV=1	Epidermal growth factor-like domain	Molecular Function: protein binding (GO:0005515)
evm.model.Hic_asm_5.619	fibrillin-3-like; K02599 Notch (A)	PREDICTED: fibrillin-1-like [Crassostrea gigas]	Neurogenic locus notch homolog protein 1 OS=Danio rerio GN=notch1a PE=2 SV=1	Chitin binding domain	Cellular Component: extracellular region (GO:0005576), Biological Process: chitin metabolic process (GO:0006030), Molecular Function: chitin binding (GO:0008061)
evm.model.Hic_asm_0.2181	NA	PREDICTED: uncharacterized protein LOC105325083 [Crassostrea gigas]	NA	Peptidase M36, fungalysin	Molecular Function: metalloendopeptidase activity (GO:0004222), Cellular Component: extracellular space (GO:0005615), Molecular Function: zinc ion binding (GO:0008270)
evm.model.Hic_asm_0.2186_evm.model.Hic_asm_0.2188	uncharacterized LOC105347506; K05094 fibroblast growth factor receptor 3 [EC:2.7.10.1] (A)	PREDICTED: uncharacterized protein LOC105344747 [Crassostrea gigas]	NA	Thrombospondin, type 1 repeat
evm.model.Hic_asm_1.2265	NA	PREDICTED: uncharacterized protein LOC105348718 [Crassostrea gigas]	NA	NULL
evm.model.Hic_asm_1.2266	NA	PREDICTED: uncharacterized protein LOC105329791 [Crassostrea gigas]	NA	Catalase, mono-functional, haem-containing	Molecular Function: catalase activity (GO:0004096), Biological Process: response to oxidative stress (GO:0006979), Molecular Function: heme binding (GO:0020037), Biological Process: oxidation-reduction process (GO:0055114)
evm.model.Hic_asm_1.2276	uncharacterized LOC105347506; K05094 fibroblast growth factor receptor 3 [EC:2.7.10.1] (A)	hypothetical protein LOTGIDRAFT_165388 [Lottia gigantea]	NA	NULL
evm.model.Hic_asm_1.2277	NA	hypothetical protein CGI_10007118 [Crassostrea gigas]	NA	Hepatic lipase	Molecular Function: triglyceride lipase activity (GO:0004806), Biological Process: lipid metabolic process (GO:0006629)
evm.model.Hic_asm_1.2278	NA	hypothetical protein CGI_10023469 [Crassostrea gigas]	NA	NULL
evm.model.Hic_asm_1.2280	NA	PREDICTED: uncharacterized protein LOC105329791 [Crassostrea gigas]	NA	Salmonella/Shigella invasin protein C	Biological Process: pathogenesis (GO:0009405)
evm.model.Hic_asm_1.2294	uncharacterized LOC105347506; K05094 fibroblast growth factor receptor 3 [EC:2.7.10.1] (A)	PREDICTED: uncharacterized protein LOC105348718 [Crassostrea gigas]	NA	Integrin beta subunit
evm.model.Hic_asm_12.1003	NA	PREDICTED: uncharacterized protein LOC105325083 [Crassostrea gigas]	NA	Fibronectin, type III	Molecular Function: protein binding (GO:0005515)
evm.model.Hic_asm_12.2140	hypothetical protein; K00232 acyl-CoA oxidase [EC:1.3.3.6] (A)	hypothetical protein LOTGIDRAFT_105863 [Lottia gigantea]	Peroxisomal acyl-coenzyme A oxidase 1 OS=Mus musculus GN=Acox1 PE=1 SV=5	Acyl-CoA oxidase, C-terminal	Molecular Function: acyl-CoA oxidase activity (GO:0003997), Cellular Component: peroxisome (GO:0005777), Biological Process: fatty acid beta-oxidation (GO:0006635), Biological Process: oxidation-reduction process (GO:0055114)
evm.model.Hic_asm_14.2099	uncharacterized LOC105347506; K05094 fibroblast growth factor receptor 3 [EC:2.7.10.1] (A)	PREDICTED: uncharacterized protein LOC105344747 [Crassostrea gigas]	NA	NULL
evm.model.Hic_asm_14.2100	NA	PREDICTED: uncharacterized protein LOC105325083 [Crassostrea gigas]	NA	Phosphoglucose isomerase (PGI)	Molecular Function: glucose-6-phosphate isomerase activity (GO:0004347), Biological Process: gluconeogenesis (GO:0006094), Biological Process: glycolysis (GO:0006096)
evm.model.Hic_asm_14.2260	NA	PREDICTED: uncharacterized protein LOC105325083 [Crassostrea gigas]	NA	Fibronectin, type III	Molecular Function: protein binding (GO:0005515)
evm.model.Hic_asm_5.962	uncharacterized LOC105347506; K05094 fibroblast growth factor receptor 3 [EC:2.7.10.1] (A)	PREDICTED: uncharacterized protein LOC105344747 [Crassostrea gigas]	NA	Thrombospondin, type 1 repeat
evm.model.Hic_asm_5.963	NA	PREDICTED: uncharacterized protein LOC105322068 [Crassostrea gigas]	NA	Aurora borealis protein
evm.model.Hic_asm_5.964	NA	PREDICTED: uncharacterized protein LOC105325083 [Crassostrea gigas]	NA	NULL
evm.model.Hic_asm_5.965	NA	PREDICTED: uncharacterized protein LOC105344739 [Crassostrea gigas]	NA	Daughter-specific expression protein 2
evm.model.Hic_asm_6.1095	NA	PREDICTED: uncharacterized protein LOC105325083 [Crassostrea gigas]	NA	Adenovirus fibre protein	Biological Process: cell adhesion (GO:0007155), Biological Process: viral infectious cycle (GO:0019058), Biological Process: viral attachment to host cell (GO:0019062)
evm.model.Hic_asm_6.1103	NA	PREDICTED: uncharacterized protein LOC105325083 [Crassostrea gigas]	NA	NULL
evm.model.Hic_asm_6.1104	NA	PREDICTED: uncharacterized protein LOC105322068 [Crassostrea gigas]	NA	Potassium channel, inwardly rectifying, Kir2.3	Molecular Function: inward rectifier potassium channel activity (GO:0005242), Biological Process: potassium ion transport (GO:0006813), Cellular Component: membrane (GO:0016020)
evm.model.Hic_asm_6.2820	uncharacterized LOC105347506; K05094 fibroblast growth factor receptor 3 [EC:2.7.10.1] (A)	PREDICTED: uncharacterized protein LOC105344747 [Crassostrea gigas]	NA	Somatostatin receptor 1	Molecular Function: somatostatin receptor activity (GO:0004994), Biological Process: G-protein coupled receptor signaling pathway (GO:0007186), Cellular Component: integral to membrane (GO:0016021)
evm.model.Hic_asm_6.2821	uncharacterized LOC105347506; K05094 fibroblast growth factor receptor 3 [EC:2.7.10.1] (A)	PREDICTED: uncharacterized protein LOC105322068 [Crassostrea gigas]	NA	Cadherin	Molecular Function: calcium ion binding (GO:0005509), Biological Process: homophilic cell adhesion (GO:0007156), Cellular Component: membrane (GO:0016020)
evm.model.original_836.2	uncharacterized LOC105347506; K05094 fibroblast growth factor receptor 3 [EC:2.7.10.1] (A)	PREDICTED: uncharacterized protein LOC105325083 [Crassostrea gigas]	NA	Transforming growth factor beta 3	Molecular Function: transforming growth factor beta receptor binding (GO:0005160), Biological Process: cell growth (GO:0016049)
evm.model.Hic_asm_12.1059	NA	hypothetical protein CGI_10011853 [Crassostrea gigas]	NA	Adenovirus fibre protein	Biological Process: cell adhesion (GO:0007155), Biological Process: viral infectious cycle (GO:0019058), Biological Process: viral attachment to host cell (GO:0019062)
evm.model.Hic_asm_15.1828	TSG101; tumor susceptibility 101; K12183 ESCRT-I complex subunit TSG101 (A)	PREDICTED: uncharacterized protein LOC105322226 [Crassostrea gigas]	NA	SH2 domain	Molecular Function: protein binding (GO:0005515)
evm.model.Hic_asm_15.375	TSG101; tumor susceptibility 101; K12183 ESCRT-I complex subunit TSG101 (A)	PREDICTED: uncharacterized protein LOC105322226 [Crassostrea gigas]	NA	Potassium channel, voltage dependent, KCNQ1	Molecular Function: voltage-gated potassium channel activity (GO:0005249), Biological Process: potassium ion transport (GO:0006813), Cellular Component: voltage-gated potassium channel complex (GO:0008076)
evm.model.Hic_asm_5.502	TSG101; tumor susceptibility 101; K12183 ESCRT-I complex subunit TSG101 (A)	PREDICTED: uncharacterized protein LOC105323025 isoform X2 [Crassostrea gigas]	NA	DNA topoisomerase, type IIA	Molecular Function: DNA binding (GO:0003677), Molecular Function: DNA topoisomerase type II (ATP-hydrolyzing) activity (GO:0003918), Molecular Function: ATP binding (GO:0005524), Biological Process: DNA topological change (GO:0006265)
evm.model.Hic_asm_8.1848	TSG101; tumor susceptibility 101; K12183 ESCRT-I complex subunit TSG101 (A)	PREDICTED: uncharacterized protein LOC105322226 [Crassostrea gigas]	NA	SH2 domain	Molecular Function: protein binding (GO:0005515)
evm.model.Hic_asm_10.1759	hypothetical protein; K07375 tubulin beta (A)	PREDICTED: tubulin beta-4B chain isoform X1 [Echinops telfairi]	Tubulin beta-4 chain OS=Caenorhabditis elegans GN=tbb-4 PE=3 SV=1	Tubulin	Cellular Component: microtubule (GO:0005874), Biological Process: microtubule-based process (GO:0007017)
evm.model.Hic_asm_5.1988	hypothetical protein; K07375 tubulin beta (A)	beta-tubulin [Scrobicularia plana]	Tubulin beta chain OS=Paracentrotus lividus PE=2 SV=1	Tubulin	Cellular Component: microtubule (GO:0005874), Biological Process: microtubule-based process (GO:0007017)
evm.model.Hic_asm_5.1990	tubulin beta chain; K07375 tubulin beta (A)	PREDICTED: tubulin beta chain [Crassostrea gigas]	Tubulin beta chain OS=Paracentrotus lividus PE=2 SV=1	Tubulin/FtsZ, 2-layer sandwich domain	Molecular Function: GTPase activity (GO:0003924), Molecular Function: GTP binding (GO:0005525), Biological Process: GTP catabolic process (GO:0006184), Cellular Component: protein complex (GO:0043234), Biological Process: protein polymerization (GO:0051258)
evm.model.Hic_asm_5.2168	hypothetical protein; K07375 tubulin beta (A)	PREDICTED: tubulin beta-4B chain isoform X1 [Echinops telfairi]	Tubulin beta chain OS=Paracentrotus lividus PE=2 SV=1	Tubulin	Cellular Component: microtubule (GO:0005874), Biological Process: microtubule-based process (GO:0007017)
evm.model.Hic_asm_5.910	tubulin beta chain; K07375 tubulin beta (A)	beta-tubulin [Suberites domuncula]	Tubulin beta chain OS=Paracentrotus lividus PE=2 SV=1	Tubulin/FtsZ, 2-layer sandwich domain	Molecular Function: GTPase activity (GO:0003924), Molecular Function: GTP binding (GO:0005525), Biological Process: GTP catabolic process (GO:0006184), Cellular Component: protein complex (GO:0043234), Biological Process: protein polymerization (GO:0051258)
evm.model.Hic_asm_6.2528	hypothetical protein; K07375 tubulin beta (A)	PREDICTED: tubulin beta-4B chain isoform X1 [Echinops telfairi]	Tubulin beta chain OS=Paracentrotus lividus PE=2 SV=1	Tubulin/FtsZ, 2-layer sandwich domain	Molecular Function: GTPase activity (GO:0003924), Molecular Function: GTP binding (GO:0005525), Biological Process: GTP catabolic process (GO:0006184), Cellular Component: protein complex (GO:0043234), Biological Process: protein polymerization (GO:0051258)
evm.model.Hic_asm_6.2576	tubulin beta-4B chain; K07375 tubulin beta (A)	PREDICTED: tubulin beta-4B chain isoform X5 [Odobenus rosmarus divergens]	Tubulin beta-4B chain OS=Mus musculus GN=Tubb4b PE=1 SV=1	Tubulin/FtsZ, GTPase domain
evm.model.Hic_asm_6.2577	tubulin beta chain; K07375 tubulin beta (A)	beta-tubulin [Suberites domuncula]	Tubulin beta chain OS=Paracentrotus lividus PE=2 SV=1	Tubulin/FtsZ, 2-layer sandwich domain	Molecular Function: GTPase activity (GO:0003924), Molecular Function: GTP binding (GO:0005525), Biological Process: GTP catabolic process (GO:0006184), Cellular Component: protein complex (GO:0043234), Biological Process: protein polymerization (GO:0051258)
evm.model.Hic_asm_6.2578	hypothetical protein; K07375 tubulin beta (A)	PREDICTED: tubulin beta chain isoform X6 [Echinops telfairi]	Tubulin beta-4 chain OS=Caenorhabditis elegans GN=tbb-4 PE=3 SV=1	Tubulin/FtsZ, 2-layer sandwich domain	Molecular Function: GTPase activity (GO:0003924), Molecular Function: GTP binding (GO:0005525), Biological Process: GTP catabolic process (GO:0006184), Cellular Component: protein complex (GO:0043234), Biological Process: protein polymerization (GO:0051258)
evm.model.Hic_asm_6.2579	hypothetical protein; K07375 tubulin beta (A)	PREDICTED: tubulin beta-4B chain isoform X1 [Echinops telfairi]	Tubulin beta chain OS=Paracentrotus lividus PE=2 SV=1	Tubulin/FtsZ, 2-layer sandwich domain	Molecular Function: GTPase activity (GO:0003924), Molecular Function: GTP binding (GO:0005525), Biological Process: GTP catabolic process (GO:0006184), Cellular Component: protein complex (GO:0043234), Biological Process: protein polymerization (GO:0051258)
evm.model.Hic_asm_6.2773	hypothetical protein; K07375 tubulin beta (A)	PREDICTED: mediator of DNA damage checkpoint protein 1-like isoform X1 [Oreochromis niloticus]	Tubulin beta chain OS=Paracentrotus lividus PE=2 SV=1	Tubulin/FtsZ, 2-layer sandwich domain	Molecular Function: GTPase activity (GO:0003924), Molecular Function: GTP binding (GO:0005525), Biological Process: GTP catabolic process (GO:0006184), Cellular Component: protein complex (GO:0043234), Biological Process: protein polymerization (GO:0051258)
evm.model.Hic_asm_18.1247	hypothetical protein; K10104 ficolin (A)	hypothetical protein BRAFLDRAFT_86061 [Branchiostoma floridae]	Ficolin-1 OS=Sus scrofa GN=FCN1 PE=1 SV=1	Fibrinogen, alpha/beta/gamma chain, C-terminal globular domain
evm.model.Hic_asm_18.1295	ryncolin-1-like; K10104 ficolin (A)	Tenascin [Crassostrea gigas]	Tenascin OS=Mus musculus GN=Tnc PE=1 SV=1	Fibrinogen, alpha/beta/gamma chain, C-terminal globular domain
evm.model.Hic_asm_18.307	hypothetical protein; K10104 ficolin (A)	Tenascin-R [Crassostrea gigas]	Tenascin-R OS=Gallus gallus GN=TNR PE=1 SV=1	Fibrinogen, alpha/beta/gamma chain, C-terminal globular domain
evm.model.Hic_asm_4.62	tnc; tenascin C; K06252 tenascin (A)	Tenascin-R, partial [Crassostrea gigas]	Tenascin-R OS=Gallus gallus GN=TNR PE=1 SV=1	Fibrinogen, alpha/beta/gamma chain, C-terminal globular domain
evm.model.Hic_asm_0.1013	hypothetical protein; K04307 relaxin family peptide receptor 2 (A)	PREDICTED: G-protein coupled receptor GRL101-like [Crassostrea gigas]	G-protein coupled receptor GRL101 OS=Lymnaea stagnalis PE=2 SV=1	Leucine rich repeat 5
evm.model.Hic_asm_0.1112	hypothetical protein; K04307 relaxin family peptide receptor 2 (A)	PREDICTED: G-protein coupled receptor GRL101-like [Crassostrea gigas]	G-protein coupled receptor GRL101 OS=Lymnaea stagnalis PE=2 SV=1	NULL
evm.model.Hic_asm_0.1147	hypothetical protein; K04307 relaxin family peptide receptor 2 (A)	PREDICTED: G-protein coupled receptor GRL101-like [Crassostrea gigas]	G-protein coupled receptor GRL101 OS=Lymnaea stagnalis PE=2 SV=1	NULL
evm.model.Hic_asm_0.1621	hypothetical protein; K04307 relaxin family peptide receptor 2 (A)	PREDICTED: G-protein coupled receptor GRL101-like [Crassostrea gigas]	G-protein coupled receptor GRL101 OS=Lymnaea stagnalis PE=2 SV=1	NULL
evm.model.Hic_asm_0.1879	hypothetical protein; K04307 relaxin family peptide receptor 2 (A)	hypothetical protein LOTGIDRAFT_132442 [Lottia gigantea]	G-protein coupled receptor GRL101 OS=Lymnaea stagnalis PE=2 SV=1	Glycoprotein hormone receptor family	Biological Process: G-protein coupled receptor signaling pathway (GO:0007186), Cellular Component: integral to membrane (GO:0016021), Molecular Function: protein-hormone receptor activity (GO:0016500)
evm.model.Hic_asm_0.1950	hypothetical protein; K04307 relaxin family peptide receptor 2 (A)	PREDICTED: G-protein coupled receptor GRL101-like [Crassostrea gigas]	G-protein coupled receptor GRL101 OS=Lymnaea stagnalis PE=2 SV=1	Leucine-rich repeat	Molecular Function: protein binding (GO:0005515)
evm.model.Hic_asm_0.1963	hypothetical protein; K04307 relaxin family peptide receptor 2 (A)	hypothetical protein LOTGIDRAFT_132442 [Lottia gigantea]	G-protein coupled receptor GRL101 OS=Lymnaea stagnalis PE=2 SV=1	NULL
evm.model.Hic_asm_0.28	hypothetical protein; K04307 relaxin family peptide receptor 2 (A)	PREDICTED: G-protein coupled receptor GRL101-like [Crassostrea gigas]	G-protein coupled receptor GRL101 OS=Lymnaea stagnalis PE=2 SV=1	Lutropin-choriogonadotropic hormone receptor	Molecular Function: luteinizing hormone receptor activity (GO:0004964), Biological Process: G-protein coupled receptor signaling pathway (GO:0007186), Cellular Component: integral to membrane (GO:0016021)
evm.model.Hic_asm_0.521	hypothetical protein; K04307 relaxin family peptide receptor 2 (A)	PREDICTED: G-protein coupled receptor GRL101-like [Crassostrea gigas]	G-protein coupled receptor GRL101 OS=Lymnaea stagnalis PE=2 SV=1	NULL
evm.model.Hic_asm_1.1346	hypothetical protein; K04307 relaxin family peptide receptor 2 (A)	PREDICTED: G-protein coupled receptor GRL101-like [Crassostrea gigas]	G-protein coupled receptor GRL101 OS=Lymnaea stagnalis PE=2 SV=1	NULL
evm.model.Hic_asm_1.1550	hypothetical protein; K04307 relaxin family peptide receptor 2 (A)	PREDICTED: G-protein coupled receptor GRL101-like [Crassostrea gigas]	G-protein coupled receptor GRL101 OS=Lymnaea stagnalis PE=2 SV=1	Leucine-rich repeat, typical subtype
evm.model.Hic_asm_1.761	hypothetical protein; K04307 relaxin family peptide receptor 2 (A)	PREDICTED: G-protein coupled receptor GRL101-like [Crassostrea gigas]	G-protein coupled receptor GRL101 OS=Lymnaea stagnalis PE=2 SV=1	Leucine-rich repeat	Molecular Function: protein binding (GO:0005515)
evm.model.Hic_asm_10.832	hypothetical protein; K04307 relaxin family peptide receptor 2 (A)	PREDICTED: G-protein coupled receptor GRL101-like [Crassostrea gigas]	G-protein coupled receptor GRL101 OS=Lymnaea stagnalis PE=2 SV=1	NULL
evm.model.Hic_asm_11.1852	hypothetical protein; K04307 relaxin family peptide receptor 2 (A)	PREDICTED: G-protein coupled receptor GRL101-like [Crassostrea gigas]	G-protein coupled receptor GRL101 OS=Lymnaea stagnalis PE=2 SV=1	G protein-coupled receptor, rhodopsin-like	Molecular Function: G-protein coupled receptor activity (GO:0004930), Biological Process: G-protein coupled receptor signaling pathway (GO:0007186), Cellular Component: integral to membrane (GO:0016021)
evm.model.Hic_asm_11.710	hypothetical protein; K04307 relaxin family peptide receptor 2 (A)	hypothetical protein LOTGIDRAFT_132442 [Lottia gigantea]	G-protein coupled receptor GRL101 OS=Lymnaea stagnalis PE=2 SV=1	Leucine-rich repeat	Molecular Function: protein binding (GO:0005515)
evm.model.Hic_asm_11.989	hypothetical protein; K04307 relaxin family peptide receptor 2 (A)	PREDICTED: G-protein coupled receptor GRL101-like [Crassostrea gigas]	G-protein coupled receptor GRL101 OS=Lymnaea stagnalis PE=2 SV=1	Leucine-rich repeat	Molecular Function: protein binding (GO:0005515)
evm.model.Hic_asm_12.440	hypothetical protein; K04307 relaxin family peptide receptor 2 (A)	hypothetical protein LOTGIDRAFT_132442 [Lottia gigantea]	G-protein coupled receptor GRL101 OS=Lymnaea stagnalis PE=2 SV=1	NULL
evm.model.Hic_asm_12.595	hypothetical protein; K04307 relaxin family peptide receptor 2 (A)	G-protein coupled receptor GRL101, partial [Stegodyphus mimosarum]	G-protein coupled receptor GRL101 OS=Lymnaea stagnalis PE=2 SV=1	Leucine rich repeat 5
evm.model.Hic_asm_13.1596	hypothetical protein; K04307 relaxin family peptide receptor 2 (A)	hypothetical protein LOTGIDRAFT_132442 [Lottia gigantea]	G-protein coupled receptor GRL101 OS=Lymnaea stagnalis PE=2 SV=1	Glycoprotein hormone receptor family	Biological Process: G-protein coupled receptor signaling pathway (GO:0007186), Cellular Component: integral to membrane (GO:0016021), Molecular Function: protein-hormone receptor activity (GO:0016500)
evm.model.Hic_asm_13.292	hypothetical protein; K04307 relaxin family peptide receptor 2 (A)	PREDICTED: G-protein coupled receptor GRL101-like [Crassostrea gigas]	G-protein coupled receptor GRL101 OS=Lymnaea stagnalis PE=2 SV=1	NULL
evm.model.Hic_asm_14.183	hypothetical protein; K04307 relaxin family peptide receptor 2 (A)	PREDICTED: G-protein coupled receptor GRL101-like [Crassostrea gigas]	G-protein coupled receptor GRL101 OS=Lymnaea stagnalis PE=2 SV=1	NULL
evm.model.Hic_asm_14.186	hypothetical protein; K04307 relaxin family peptide receptor 2 (A)	PREDICTED: G-protein coupled receptor GRL101-like [Crassostrea gigas]	G-protein coupled receptor GRL101 OS=Lymnaea stagnalis PE=2 SV=1	NULL
evm.model.Hic_asm_14.1922	hypothetical protein; K04307 relaxin family peptide receptor 2 (A)	hypothetical protein LOTGIDRAFT_132442 [Lottia gigantea]	G-protein coupled receptor GRL101 OS=Lymnaea stagnalis PE=2 SV=1	G protein-coupled receptor, rhodopsin-like	Molecular Function: G-protein coupled receptor activity (GO:0004930), Biological Process: G-protein coupled receptor signaling pathway (GO:0007186), Cellular Component: integral to membrane (GO:0016021)
evm.model.Hic_asm_15.345	hypothetical protein; K04307 relaxin family peptide receptor 2 (A)	PREDICTED: G-protein coupled receptor GRL101-like [Crassostrea gigas]	G-protein coupled receptor GRL101 OS=Lymnaea stagnalis PE=2 SV=1	Leucine-rich repeat, typical subtype
evm.model.Hic_asm_16.434	hypothetical protein; K04307 relaxin family peptide receptor 2 (A)	hypothetical protein LOTGIDRAFT_132442 [Lottia gigantea]	G-protein coupled receptor GRL101 OS=Lymnaea stagnalis PE=2 SV=1	NULL
evm.model.Hic_asm_17.187	hypothetical protein; K04307 relaxin family peptide receptor 2 (A)	PREDICTED: G-protein coupled receptor GRL101-like [Crassostrea gigas]	G-protein coupled receptor GRL101 OS=Lymnaea stagnalis PE=2 SV=1	NULL
evm.model.Hic_asm_6.552	hypothetical protein; K04307 relaxin family peptide receptor 2 (A)	PREDICTED: G-protein coupled receptor GRL101-like [Crassostrea gigas]	G-protein coupled receptor GRL101 OS=Lymnaea stagnalis PE=2 SV=1	NULL
evm.model.Hic_asm_6.906	hypothetical protein; K04307 relaxin family peptide receptor 2 (A)	hypothetical protein LOTGIDRAFT_132442 [Lottia gigantea]	G-protein coupled receptor GRL101 OS=Lymnaea stagnalis PE=2 SV=1	NULL
evm.model.Hic_asm_6.981	hypothetical protein; K04307 relaxin family peptide receptor 2 (A)	PREDICTED: G-protein coupled receptor GRL101-like [Crassostrea gigas]	G-protein coupled receptor GRL101 OS=Lymnaea stagnalis PE=2 SV=1	G protein-coupled receptor, rhodopsin-like	Molecular Function: G-protein coupled receptor activity (GO:0004930), Biological Process: G-protein coupled receptor signaling pathway (GO:0007186), Cellular Component: integral to membrane (GO:0016021)
evm.model.Hic_asm_6.982	hypothetical protein; K01315 plasminogen [EC:3.4.21.7] (A)	hypothetical protein BRAFLDRAFT_71581 [Branchiostoma floridae]	Plasminogen OS=Rattus norvegicus GN=Plg PE=2 SV=2	Thrombospondin, type 1 repeat
evm.model.Hic_asm_7.2230	hypothetical protein; K04307 relaxin family peptide receptor 2 (A)	hypothetical protein LOTGIDRAFT_132442 [Lottia gigantea]	G-protein coupled receptor GRL101 OS=Lymnaea stagnalis PE=2 SV=1	Leucine-rich repeat	Molecular Function: protein binding (GO:0005515)
evm.model.Hic_asm_7.776	hypothetical protein; K04307 relaxin family peptide receptor 2 (A)	hypothetical protein LOTGIDRAFT_132442 [Lottia gigantea]	G-protein coupled receptor GRL101 OS=Lymnaea stagnalis PE=2 SV=1	Leucine-rich repeat	Molecular Function: protein binding (GO:0005515)
evm.model.Hic_asm_8.1030	nsmaf; neutral sphingomyelinase activation associated factor; K18953 factor associated with neutral sphingomyelinase activation (A)	NACHT and WD repeat domain-containing protein 1 [Crassostrea gigas]	NA	WD40 repeat	Molecular Function: protein binding (GO:0005515)
evm.model.Hic_asm_8.1031	hypothetical protein; K15175 parafibromin (A)	PREDICTED: NACHT and WD repeat domain-containing protein 1-like [Crassostrea gigas]	NACHT domain- and WD repeat-containing protein 1 OS=Homo sapiens GN=NWD1 PE=1 SV=3	AAA+ ATPase domain	Molecular Function: nucleotide binding (GO:0000166), Molecular Function: nucleoside-triphosphatase activity (GO:0017111)
evm.model.Hic_asm_8.525	hypothetical protein; K04307 relaxin family peptide receptor 2 (A)	hypothetical protein LOTGIDRAFT_132442 [Lottia gigantea]	G-protein coupled receptor GRL101 OS=Lymnaea stagnalis PE=2 SV=1	NULL
evm.model.Hic_asm_8.627	hypothetical protein; K04307 relaxin family peptide receptor 2 (A)	PREDICTED: G-protein coupled receptor GRL101-like [Crassostrea gigas]	G-protein coupled receptor GRL101 OS=Lymnaea stagnalis PE=2 SV=1	Glycoprotein hormone receptor family	Biological Process: G-protein coupled receptor signaling pathway (GO:0007186), Cellular Component: integral to membrane (GO:0016021), Molecular Function: protein-hormone receptor activity (GO:0016500)
evm.model.Hic_asm_8.657	hypothetical protein; K15175 parafibromin (A)	NACHT and WD repeat domain-containing protein 1 [Crassostrea gigas]	NACHT domain- and WD repeat-containing protein 1 OS=Homo sapiens GN=NWD1 PE=1 SV=3	G-protein beta WD-40 repeat
evm.model.Hic_asm_8.789	hypothetical protein; K04307 relaxin family peptide receptor 2 (A)	hypothetical protein LOTGIDRAFT_132442 [Lottia gigantea]	G-protein coupled receptor GRL101 OS=Lymnaea stagnalis PE=2 SV=1	NULL
evm.model.Hic_asm_8.791	hypothetical protein; K04307 relaxin family peptide receptor 2 (A)	PREDICTED: G-protein coupled receptor GRL101-like [Crassostrea gigas]	G-protein coupled receptor GRL101 OS=Lymnaea stagnalis PE=2 SV=1	NULL
evm.model.Hic_asm_8.802	hypothetical protein; K04307 relaxin family peptide receptor 2 (A)	PREDICTED: NACHT and WD repeat domain-containing protein 1-like [Crassostrea gigas]	G-protein coupled receptor GRL101 OS=Lymnaea stagnalis PE=2 SV=1	WD40 repeat	Molecular Function: protein binding (GO:0005515)
evm.model.Hic_asm_8.805	hypothetical protein; K15175 parafibromin (A)	NACHT and WD repeat domain-containing protein 1 [Crassostrea gigas]	NACHT domain- and WD repeat-containing protein 1 OS=Homo sapiens GN=NWD1 PE=1 SV=3	WD40 repeat	Molecular Function: protein binding (GO:0005515)
evm.model.Hic_asm_9.1453	hypothetical protein; K04307 relaxin family peptide receptor 2 (A)	hypothetical protein LOTGIDRAFT_132442 [Lottia gigantea]	G-protein coupled receptor GRL101 OS=Lymnaea stagnalis PE=2 SV=1	GPCR, rhodopsin-like, 7TM	Cellular Component: integral to membrane (GO:0016021)
evm.model.Hic_asm_0.746	hypothetical protein; K06825 fibrillin 1 (A)	PREDICTED: mucin-4-like [Crassostrea gigas]	Mucin-like protein (Fragment) OS=Acropora millepora PE=1 SV=1	NULL
evm.model.Hic_asm_10.231	hypothetical protein; K06825 fibrillin 1 (A)	PREDICTED: uncharacterized protein LOC105338278 [Crassostrea gigas]	Mucin-like protein (Fragment) OS=Acropora millepora PE=1 SV=1	Epidermal growth factor-like domain	Molecular Function: protein binding (GO:0005515)
evm.model.Hic_asm_10.235	hypothetical protein; K06825 fibrillin 1 (A)	PREDICTED: mucin-4-like [Saccoglossus kowalevskii]	Mucin-like protein (Fragment) OS=Acropora millepora PE=1 SV=1	NULL
evm.model.Hic_asm_10.236	hypothetical protein; K06825 fibrillin 1 (A)	PREDICTED: uncharacterized protein LOC105346803 [Crassostrea gigas]	Fibrillin-1 OS=Homo sapiens GN=FBN1 PE=1 SV=3	Epidermal growth factor-like domain	Molecular Function: protein binding (GO:0005515)
evm.model.Hic_asm_10.50	fibrillin-2-like; K17307 fibulin 1/2 (A)	PREDICTED: uncharacterized protein LOC105346803 [Crassostrea gigas]	Fibrillin-1 OS=Homo sapiens GN=FBN1 PE=1 SV=3	NULL
evm.model.Hic_asm_14.155	hypothetical protein; K06825 fibrillin 1 (A)	PREDICTED: uncharacterized protein LOC101851669 [Aplysia californica]	Mucin-like protein (Fragment) OS=Acropora millepora PE=1 SV=1	Na+/H+ exchanger, isoforms 3/5	Biological Process: sodium ion transport (GO:0006814), Biological Process: regulation of pH (GO:0006885), Molecular Function: sodium:hydrogen antiporter activity (GO:0015385), Cellular Component: integral to membrane (GO:0016021)
evm.model.Hic_asm_14.156	EGF-like domain-containing protein; K17307 fibulin 1/2 (A)	PREDICTED: uncharacterized protein LOC105346803 [Crassostrea gigas]	Fibrillin-2 OS=Mus musculus GN=Fbn2 PE=1 SV=2	Epidermal growth factor-like domain	Molecular Function: protein binding (GO:0005515)
evm.model.Hic_asm_14.2264	hypothetical protein; K06825 fibrillin 1 (A)	PREDICTED: uncharacterized protein LOC105338278 [Crassostrea gigas]	Mucin-like protein (Fragment) OS=Acropora millepora PE=1 SV=1	NULL
evm.model.Hic_asm_14.2265	hypothetical protein; K17495 CUB and sushi domain-containing protein (A)	hypothetical protein BRAFLDRAFT_210659 [Branchiostoma floridae]	Sushi, von Willebrand factor type A, EGF and pentraxin domain-containing protein 1 OS=Rattus norvegicus GN=Svep1 PE=1 SV=1	NULL
evm.model.Hic_asm_16.819	deleted in malignant brain tumors 1 protein-like; K13912 deleted in malignant brain tumors 1 protein (A)	PREDICTED: deleted in malignant brain tumors 1 protein-like [Amphimedon queenslandica]	Deleted in malignant brain tumors 1 protein OS=Homo sapiens GN=DMBT1 PE=1 SV=2	Potassium channel, inwardly rectifying, Kir7	Molecular Function: inward rectifier potassium channel activity (GO:0005242), Biological Process: potassium ion transport (GO:0006813), Cellular Component: membrane (GO:0016020)
evm.model.Hic_asm_16.820	hypothetical protein; K06825 fibrillin 1 (A)	PREDICTED: uncharacterized protein LOC101851669 [Aplysia californica]	Mucin-like protein (Fragment) OS=Acropora millepora PE=1 SV=1	Epidermal growth factor-like domain	Molecular Function: protein binding (GO:0005515)
evm.model.Hic_asm_17.548	hypothetical protein; K13912 deleted in malignant brain tumors 1 protein (A)	hypothetical protein VOLCADRAFT_68493 [Volvox carteri f. nagariensis]	Deleted in malignant brain tumors 1 protein OS=Mus musculus GN=Dmbt1 PE=1 SV=2	SRCR domain	Molecular Function: scavenger receptor activity (GO:0005044), Cellular Component: membrane (GO:0016020)
evm.model.Hic_asm_18.1107	hypothetical protein; K13912 deleted in malignant brain tumors 1 protein (A)	hypothetical protein TRIADDRAFT_53242 [Trichoplax adhaerens]	Scavenger receptor cysteine-rich type 1 protein M130 OS=Canis familiaris GN=CD163 PE=2 SV=1	NULL
evm.model.Hic_asm_18.1108	hypothetical protein; K06825 fibrillin 1 (A)	PREDICTED: uncharacterized protein LOC101851669 [Aplysia californica]	Mucin-like protein (Fragment) OS=Acropora millepora PE=1 SV=1	von Willebrand factor, type D domain
evm.model.Hic_asm_18.1109	fibrillin-3-like; K02599 Notch (A)	PREDICTED: multiple epidermal growth factor-like domains protein 10, partial [Aplysia californica]	Multiple epidermal growth factor-like domains protein 6 OS=Mus musculus GN=Megf6 PE=2 SV=3	NULL
evm.model.Hic_asm_18.1176	hypothetical protein; K13912 deleted in malignant brain tumors 1 protein (A)	PREDICTED: deleted in malignant brain tumors 1 protein isoform X33 [Bos taurus]	Deleted in malignant brain tumors 1 protein OS=Sus scrofa GN=DMBT1 PE=2 SV=1	NULL
evm.model.Hic_asm_18.1177	deleted in malignant brain tumors 1 protein-like; K13912 deleted in malignant brain tumors 1 protein (A)	PREDICTED: sushi, von Willebrand factor type A, EGF and pentraxin domain-containing protein 1 isoform X4 [Strongylocentrotus purpuratus]	Deleted in malignant brain tumors 1 protein OS=Homo sapiens GN=DMBT1 PE=1 SV=2	NULL
evm.model.Hic_asm_18.1196	hypothetical protein; K06825 fibrillin 1 (A)	PREDICTED: uncharacterized protein LOC101851669 [Aplysia californica]	Mucin-like protein (Fragment) OS=Acropora millepora PE=1 SV=1	Epidermal growth factor-like domain	Molecular Function: protein binding (GO:0005515)
evm.model.Hic_asm_18.1199	fibrillin-3-like; K02599 Notch (A)	PREDICTED: uncharacterized protein LOC101851669 [Aplysia californica]	Fibrillin-1 OS=Bos taurus GN=FBN1 PE=1 SV=1	NULL
evm.model.Hic_asm_18.1201	deleted in malignant brain tumors 1 protein-like; K13912 deleted in malignant brain tumors 1 protein (A)	PREDICTED: uncharacterized protein LOC101851669 [Aplysia californica]	Deleted in malignant brain tumors 1 protein OS=Homo sapiens GN=DMBT1 PE=1 SV=2	Epidermal growth factor-like domain	Molecular Function: protein binding (GO:0005515)
evm.model.Hic_asm_18.1232	hypothetical protein; K06825 fibrillin 1 (A)	PREDICTED: uncharacterized protein LOC105346803 [Crassostrea gigas]	Mucin-like protein (Fragment) OS=Acropora millepora PE=1 SV=1	NULL
evm.model.Hic_asm_18.1238	deleted in malignant brain tumors 1 protein-like; K13912 deleted in malignant brain tumors 1 protein (A)	scavenger receptor cysteine-rich protein type 12 precursor [Strongylocentrotus purpuratus]	Deleted in malignant brain tumors 1 protein OS=Homo sapiens GN=DMBT1 PE=1 SV=2	Speract/scavenger receptor-related	Molecular Function: scavenger receptor activity (GO:0005044), Cellular Component: membrane (GO:0016020)
evm.model.Hic_asm_18.883	hypothetical protein; K06825 fibrillin 1 (A)	PREDICTED: uncharacterized protein LOC101851669 [Aplysia californica]	Mucin-like protein (Fragment) OS=Acropora millepora PE=1 SV=1	von Willebrand factor, type D domain
evm.model.Hic_asm_18.885	fibrillin-3-like; K02599 Notch (A)	Fibrillin-1 [Crassostrea gigas]	Fibrillin-1 OS=Mus musculus GN=Fbn1 PE=1 SV=1	NULL
evm.model.Hic_asm_18.891	deleted in malignant brain tumors 1 protein-like; K13912 deleted in malignant brain tumors 1 protein (A)	PREDICTED: deleted in malignant brain tumors 1 protein-like [Amphimedon queenslandica]	Deleted in malignant brain tumors 1 protein OS=Homo sapiens GN=DMBT1 PE=1 SV=2	NULL
evm.model.Hic_asm_18.900	hypothetical protein; K06825 fibrillin 1 (A)	PREDICTED: uncharacterized protein LOC105346803 [Crassostrea gigas]	Fibrillin-3 OS=Homo sapiens GN=FBN3 PE=2 SV=3	NULL
evm.model.Hic_asm_18.904	hypothetical protein; K06825 fibrillin 1 (A)	PREDICTED: mucin-4-like [Crassostrea gigas]	Mucin-like protein (Fragment) OS=Acropora millepora PE=1 SV=1	Nidogen, extracellular domain	Biological Process: cell-matrix adhesion (GO:0007160)
evm.model.Hic_asm_18.907	ADGRE1, EMR1; adhesion G protein-coupled receptor E1; K04591 egf-like module containing, mucin-like, hormone receptor-like 1 (A)	PREDICTED: multiple epidermal growth factor-like domains protein 10, partial [Aplysia californica]	Latent-transforming growth factor beta-binding protein 4 OS=Mus musculus GN=Ltbp4 PE=2 SV=2	EGF-like calcium-binding domain	Molecular Function: calcium ion binding (GO:0005509)
evm.model.Hic_asm_18.908	EGF-like domain-containing protein; K17307 fibulin 1/2 (A)	PREDICTED: uncharacterized protein LOC105346803 [Crassostrea gigas]	Fibrillin-2 OS=Homo sapiens GN=FBN2 PE=1 SV=3	NULL
evm.model.Hic_asm_18.909	sushi, von Willebrand factor type A, EGF and pentraxin domain-containing protein 1-like; K17495 CUB and sushi domain-containing protein (A)	PREDICTED: sushi, von Willebrand factor type A, EGF and pentraxin domain-containing protein 1-like [Amphimedon queenslandica]	Sushi, von Willebrand factor type A, EGF and pentraxin domain-containing protein 1 OS=Rattus norvegicus GN=Svep1 PE=1 SV=1	NULL
evm.model.Hic_asm_18.912	EGF-like domain-containing protein; K17307 fibulin 1/2 (A)	Fibrillin-1 [Crassostrea gigas]	Fibrillin-1 OS=Bos taurus GN=FBN1 PE=1 SV=1	EGF-like calcium-binding domain	Molecular Function: calcium ion binding (GO:0005509)
evm.model.Hic_asm_18.914	hypothetical protein; K06825 fibrillin 1 (A)	PREDICTED: uncharacterized protein LOC105348016 [Crassostrea gigas]	Mucin-like protein (Fragment) OS=Acropora millepora PE=1 SV=1	von Willebrand factor, type D domain
evm.model.Hic_asm_18.915	deleted in malignant brain tumors 1 protein-like; K13912 deleted in malignant brain tumors 1 protein (A)	PREDICTED: sushi, von Willebrand factor type A, EGF and pentraxin domain-containing protein 1 isoform X4 [Strongylocentrotus purpuratus]	Deleted in malignant brain tumors 1 protein OS=Homo sapiens GN=DMBT1 PE=1 SV=2	Sushi/SCR/CCP
evm.model.Hic_asm_2.1354	hypothetical protein; K06825 fibrillin 1 (A)	PREDICTED: uncharacterized protein LOC105346803 [Crassostrea gigas]	Mucin-like protein (Fragment) OS=Acropora millepora PE=1 SV=1	Nidogen, extracellular domain	Biological Process: cell-matrix adhesion (GO:0007160)
evm.model.Hic_asm_5.491	deleted in malignant brain tumors 1 protein-like; K13912 deleted in malignant brain tumors 1 protein (A)	PREDICTED: deleted in malignant brain tumors 1 protein-like [Amphimedon queenslandica]	Deleted in malignant brain tumors 1 protein OS=Homo sapiens GN=DMBT1 PE=1 SV=2	SRCR domain	Molecular Function: scavenger receptor activity (GO:0005044), Cellular Component: membrane (GO:0016020)
evm.model.Hic_asm_5.494	hypothetical protein; K06825 fibrillin 1 (A)	PREDICTED: uncharacterized protein LOC105338278 [Crassostrea gigas]	Mucin-like protein (Fragment) OS=Acropora millepora PE=1 SV=1	Epidermal growth factor-like domain	Molecular Function: protein binding (GO:0005515)
evm.model.Hic_asm_7.1318	deleted in malignant brain tumors 1 protein-like; K17307 fibulin 1/2 (A)	PREDICTED: uncharacterized protein LOC105338278 [Crassostrea gigas]	Fibrillin-1 OS=Bos taurus GN=FBN1 PE=1 SV=1	EGF-like calcium-binding domain	Molecular Function: calcium ion binding (GO:0005509)
evm.model.Hic_asm_7.1671	EGF-like domain-containing protein; K17307 fibulin 1/2 (A)	PREDICTED: uncharacterized protein LOC105346803 [Crassostrea gigas]	Fibrillin-2 OS=Mus musculus GN=Fbn2 PE=1 SV=2	Epidermal growth factor-like domain	Molecular Function: protein binding (GO:0005515)
evm.model.Hic_asm_7.2225_evm.model.Hic_asm_7.2226	deleted in malignant brain tumors 1 protein-like; K17307 fibulin 1/2 (A)	PREDICTED: uncharacterized protein LOC105346803 [Crassostrea gigas]	Fibrillin-1 OS=Bos taurus GN=FBN1 PE=1 SV=1	Epidermal growth factor-like domain	Molecular Function: protein binding (GO:0005515)
evm.model.Hic_asm_7.77	hypothetical protein; K06825 fibrillin 1 (A)	PREDICTED: uncharacterized protein LOC105346803 [Crassostrea gigas]	Mucin-like protein (Fragment) OS=Acropora millepora PE=1 SV=1	Epidermal growth factor-like domain	Molecular Function: protein binding (GO:0005515)
evm.model.Hic_asm_7.78	EGF-like domain-containing protein; K17307 fibulin 1/2 (A)	PREDICTED: uncharacterized protein LOC101851669 [Aplysia californica]	Fibrillin-1 OS=Homo sapiens GN=FBN1 PE=1 SV=3	SH2 domain	Molecular Function: protein binding (GO:0005515)
evm.model.Hic_asm_7.93	EGF-like domain-containing protein; K17307 fibulin 1/2 (A)	PREDICTED: uncharacterized protein LOC105346803 [Crassostrea gigas]	Fibrillin-1 OS=Bos taurus GN=FBN1 PE=1 SV=1	NULL
evm.model.Hic_asm_9.1613	hypothetical protein; K13912 deleted in malignant brain tumors 1 protein (A)	hypothetical protein VOLCADRAFT_68493 [Volvox carteri f. nagariensis]	Deleted in malignant brain tumors 1 protein OS=Homo sapiens GN=DMBT1 PE=1 SV=2	SRCR domain	Molecular Function: scavenger receptor activity (GO:0005044), Cellular Component: membrane (GO:0016020)
evm.model.Hic_asm_9.1614_evm.model.Hic_asm_9.1615	hypothetical protein; K06825 fibrillin 1 (A)	PREDICTED: uncharacterized protein LOC105346803 [Crassostrea gigas]	Fibrillin-1 OS=Homo sapiens GN=FBN1 PE=1 SV=3	Epidermal growth factor-like domain	Molecular Function: protein binding (GO:0005515)
evm.model.Hic_asm_6.2473	receptor-type tyrosine-protein phosphatase alpha-like; K18032 receptor-type tyrosine-protein phosphatase A [EC:3.1.3.48] (A)	PREDICTED: multiple epidermal growth factor-like domains protein 10 [Crassostrea gigas]	Cell death abnormality protein 1 OS=Caenorhabditis elegans GN=ced-1 PE=1 SV=1	Epidermal growth factor-like domain	Molecular Function: protein binding (GO:0005515)
evm.model.Hic_asm_6.2474	receptor-type tyrosine-protein phosphatase T-like; K06776 receptor-type tyrosine-protein phosphatase kappa [EC:3.1.3.48] (A)	hypothetical protein LOTGIDRAFT_156000 [Lottia gigantea]	NA	Osteopontin	Biological Process: ossification (GO:0001503), Biological Process: cell adhesion (GO:0007155)
evm.model.Hic_asm_6.2488_evm.model.Hic_asm_6.2489	receptor-type tyrosine-protein phosphatase kappa-like; K13297 receptor-type tyrosine-protein phosphatase T [EC:3.1.3.48] (A)	PREDICTED: receptor-type tyrosine-protein phosphatase T-like [Crassostrea gigas]	Multiple epidermal growth factor-like domains protein 11 OS=Mus musculus GN=Megf11 PE=1 SV=3	Epidermal growth factor-like domain	Molecular Function: protein binding (GO:0005515)
evm.model.Hic_asm_6.2490	receptor-type tyrosine-protein phosphatase U-like; K13297 receptor-type tyrosine-protein phosphatase T [EC:3.1.3.48] (A)	PREDICTED: multiple epidermal growth factor-like domains protein 10 [Crassostrea gigas]	Multiple epidermal growth factor-like domains protein 10 OS=Xenopus tropicalis GN=megf10 PE=2 SV=1	Epidermal growth factor-like domain	Molecular Function: protein binding (GO:0005515)
evm.model.Hic_asm_16.135	hypothetical protein; K00698 chitin synthase [EC:2.4.1.16] (A)	PREDICTED: uncharacterized protein LOC105343572 [Crassostrea gigas]	Chitin synthase 1 OS=Encephalitozoon cuniculi (strain GB-M1) GN=CHS1 PE=2 SV=1	Batten's disease protein Cln3	Cellular Component: membrane (GO:0016020)
evm.model.Hic_asm_16.159	uncharacterized LOC105343572; K00698 chitin synthase [EC:2.4.1.16] (A)	PREDICTED: uncharacterized protein LOC105343572 [Crassostrea gigas]	Chitin synthase 3 OS=Saccharomyces cerevisiae (strain ATCC 204508 / S288c) GN=CHS3 PE=1 SV=3	Fungal chitin synthase	Molecular Function: transferase activity, transferring hexosyl groups (GO:0016758)
evm.model.Hic_asm_16.357	hypothetical protein; K00698 chitin synthase [EC:2.4.1.16] (A)	hypothetical protein LOTGIDRAFT_91642, partial [Lottia gigantea]	Chitin synthase 8 OS=Ustilago maydis (strain 521 / FGSC 9021) GN=CHS8 PE=3 SV=1	Fungal chitin synthase	Molecular Function: transferase activity, transferring hexosyl groups (GO:0016758)
evm.model.Hic_asm_16.75	uncharacterized LOC105343572; K00698 chitin synthase [EC:2.4.1.16] (A)	PREDICTED: uncharacterized protein LOC105343572 [Crassostrea gigas]	NA	Guanine nucleotide binding protein (G-protein), alpha subunit	Molecular Function: GTPase activity (GO:0003924), Molecular Function: signal transducer activity (GO:0004871), Biological Process: G-protein coupled receptor signaling pathway (GO:0007186), Molecular Function: guanyl nucleotide binding (GO:0019001), Molecular Function: G-protein beta/gamma-subunit complex binding (GO:0031683)
evm.model.Hic_asm_16.77	uncharacterized LOC105343572; K00698 chitin synthase [EC:2.4.1.16] (A)	PREDICTED: uncharacterized protein LOC105343572 [Crassostrea gigas]	Chitin synthase 1 OS=Neurospora crassa (strain ATCC 24698 / 74-OR23-1A / CBS 708.71 / DSM 1257 / FGSC 987) GN=chs-1 PE=3 SV=2	Interleukin-4	Molecular Function: interleukin-4 receptor binding (GO:0005136), Cellular Component: extracellular region (GO:0005576), Biological Process: immune response (GO:0006955), Molecular Function: growth factor activity (GO:0008083)
evm.model.Hic_asm_16.978	uncharacterized LOC105343572; K00698 chitin synthase [EC:2.4.1.16] (A)	PREDICTED: uncharacterized protein LOC105343572 [Crassostrea gigas]	Chitin synthase 1 OS=Neurospora crassa (strain ATCC 24698 / 74-OR23-1A / CBS 708.71 / DSM 1257 / FGSC 987) GN=chs-1 PE=3 SV=2	Fungal chitin synthase	Molecular Function: transferase activity, transferring hexosyl groups (GO:0016758)
evm.model.Hic_asm_16.979	uncharacterized LOC105343572; K00698 chitin synthase [EC:2.4.1.16] (A)	PREDICTED: uncharacterized protein LOC105343572 [Crassostrea gigas]	Chitin synthase 6 OS=Ustilago maydis (strain 521 / FGSC 9021) GN=CHS6 PE=3 SV=2	Histone H5	Cellular Component: nucleosome (GO:0000786), Molecular Function: DNA binding (GO:0003677), Biological Process: nucleosome assembly (GO:0006334)
evm.model.Hic_asm_16.983	uncharacterized LOC105343572; K00698 chitin synthase [EC:2.4.1.16] (A)	PREDICTED: uncharacterized protein LOC105343572 [Crassostrea gigas]	Chitin synthase 6 OS=Ustilago maydis (strain 521 / FGSC 9021) GN=CHS6 PE=3 SV=2	CbxX/CfqX	Molecular Function: ATP binding (GO:0005524)
evm.model.Hic_asm_7.752	uncharacterized LOC105317562; K00698 chitin synthase [EC:2.4.1.16] (A)	PREDICTED: uncharacterized protein LOC105317562 isoform X2 [Crassostrea gigas]	Chitin synthase 8 OS=Ustilago maydis (strain 521 / FGSC 9021) GN=CHS8 PE=3 SV=1	Fungal chitin synthase	Molecular Function: transferase activity, transferring hexosyl groups (GO:0016758)
evm.model.Hic_asm_7.753	uncharacterized LOC105317562; K00698 chitin synthase [EC:2.4.1.16] (A)	myosin [Mizuhopecten yessoensis]	Myosin-IIIb OS=Mus musculus GN=Myo3b PE=2 SV=2	Myosin head, motor domain	Molecular Function: motor activity (GO:0003774), Molecular Function: ATP binding (GO:0005524), Cellular Component: myosin complex (GO:0016459)
evm.model.Hic_asm_7.754	hypothetical protein; K00698 chitin synthase [EC:2.4.1.16] (A)	hypothetical protein LOTGIDRAFT_154879 [Lottia gigantea]	Unconventional myosin-X OS=Rattus norvegicus GN=Myo10 PE=1 SV=1	Myosin head, motor domain	Molecular Function: motor activity (GO:0003774), Molecular Function: ATP binding (GO:0005524), Cellular Component: myosin complex (GO:0016459)
evm.model.Hic_asm_7.756	uncharacterized LOC105317562; K00698 chitin synthase [EC:2.4.1.16] (A)	Chitin synthase 1 [Crassostrea gigas]	Chitin synthase 8 OS=Ustilago maydis (strain 521 / FGSC 9021) GN=CHS8 PE=3 SV=1	NULL
evm.model.Hic_asm_7.759	uncharacterized LOC105317562; K00698 chitin synthase [EC:2.4.1.16] (A)	myosin [Mizuhopecten yessoensis]	Myosin-IIIb OS=Mus musculus GN=Myo3b PE=2 SV=2	Myosin head, motor domain	Molecular Function: motor activity (GO:0003774), Molecular Function: ATP binding (GO:0005524), Cellular Component: myosin complex (GO:0016459)
evm.model.Hic_asm_9.1191	chitS2; uncharacterized LOC105325734; K00698 chitin synthase [EC:2.4.1.16] (A)	chitin synthase [Pinctada fucata]	Chitin synthase 3 OS=Ustilago maydis (strain 521 / FGSC 9021) GN=CHS3 PE=3 SV=2	Fungal chitin synthase	Molecular Function: transferase activity, transferring hexosyl groups (GO:0016758)
evm.model.Hic_asm_9.1192	chitS2; uncharacterized LOC105325734; K00698 chitin synthase [EC:2.4.1.16] (A)	chitin synthase [Atrina rigida]	Myosin-IIIb OS=Homo sapiens GN=MYO3B PE=2 SV=4	Myosin head, motor domain	Molecular Function: motor activity (GO:0003774), Molecular Function: ATP binding (GO:0005524), Cellular Component: myosin complex (GO:0016459)
evm.model.Hic_asm_9.705	uncharacterized LOC105324613; K00698 chitin synthase [EC:2.4.1.16] (A)	PREDICTED: uncharacterized protein LOC105324613 isoform X2 [Crassostrea gigas]	Chitin synthase 6 OS=Ustilago maydis (strain 521 / FGSC 9021) GN=CHS6 PE=3 SV=2	Fungal chitin synthase	Molecular Function: transferase activity, transferring hexosyl groups (GO:0016758)
evm.model.Hic_asm_9.786	uncharacterized LOC105333743; K00698 chitin synthase [EC:2.4.1.16] (A)	hypothetical protein LOTGIDRAFT_235019 [Lottia gigantea]	Chitin synthase 4 OS=Ustilago maydis (strain 521 / FGSC 9021) GN=CHS4 PE=3 SV=2	Fungal chitin synthase	Molecular Function: transferase activity, transferring hexosyl groups (GO:0016758)
evm.model.Hic_asm_0.1294	DZIP3; DAZ interacting zinc finger protein 3; K10642 E3 ubiquitin-protein ligase DZIP3 [EC:2.3.2.27] (A)	predicted protein [Nematostella vectensis]	E3 ubiquitin-protein ligase DZIP3 OS=Homo sapiens GN=DZIP3 PE=1 SV=2	Peptidase S24, LexA-like	Molecular Function: DNA binding (GO:0003677), Biological Process: regulation of transcription, DNA-dependent (GO:0006355)
evm.model.Hic_asm_0.2059	DZIP3; DAZ interacting zinc finger protein 3; K10642 E3 ubiquitin-protein ligase DZIP3 [EC:2.3.2.27] (A)	predicted protein [Nematostella vectensis]	E3 ubiquitin-protein ligase DZIP3 OS=Homo sapiens GN=DZIP3 PE=1 SV=2	Peptidase S24, LexA-like	Molecular Function: DNA binding (GO:0003677), Biological Process: regulation of transcription, DNA-dependent (GO:0006355)
evm.model.Hic_asm_0.2134	titin-like; K12567 titin [EC:2.7.11.1] (A)	predicted protein [Nematostella vectensis]	E3 ubiquitin-protein ligase DZIP3 OS=Homo sapiens GN=DZIP3 PE=1 SV=2	Rabaptin	Molecular Function: GTPase activator activity (GO:0005096), Molecular Function: growth factor activity (GO:0008083)
evm.model.Hic_asm_0.2164	DZIP3; DAZ interacting zinc finger protein 3; K10642 E3 ubiquitin-protein ligase DZIP3 [EC:2.3.2.27] (A)	predicted protein [Nematostella vectensis]	E3 ubiquitin-protein ligase DZIP3 OS=Homo sapiens GN=DZIP3 PE=1 SV=2	Gamma-aminobutyric-acid A receptor, gamma subunit	Molecular Function: GABA-A receptor activity (GO:0004890), Biological Process: chloride transport (GO:0006821), Biological Process: gamma-aminobutyric acid signaling pathway (GO:0007214), Cellular Component: integral to membrane (GO:0016021)
evm.model.Hic_asm_0.2172	DZIP3; DAZ interacting zinc finger protein 3; K10642 E3 ubiquitin-protein ligase DZIP3 [EC:2.3.2.27] (A)	PREDICTED: uncharacterized protein LOC100373140 [Saccoglossus kowalevskii]	E3 ubiquitin-protein ligase DZIP3 OS=Homo sapiens GN=DZIP3 PE=1 SV=2	Peptidase S24, LexA-like	Molecular Function: DNA binding (GO:0003677), Biological Process: regulation of transcription, DNA-dependent (GO:0006355)
evm.model.Hic_asm_0.2208	DZIP3; DAZ interacting zinc finger protein 3; K10642 E3 ubiquitin-protein ligase DZIP3 [EC:2.3.2.27] (A)	PREDICTED: uncharacterized protein LOC100373140 [Saccoglossus kowalevskii]	E3 ubiquitin-protein ligase DZIP3 OS=Homo sapiens GN=DZIP3 PE=1 SV=2	POU domain
evm.model.Hic_asm_1.169.1	DZIP3; DAZ interacting zinc finger protein 3; K10642 E3 ubiquitin-protein ligase DZIP3 [EC:2.3.2.27] (A)	predicted protein [Nematostella vectensis]	E3 ubiquitin-protein ligase DZIP3 OS=Homo sapiens GN=DZIP3 PE=1 SV=2	Mitogen-activated protein (MAP) kinase, JNK	Molecular Function: MAP kinase activity (GO:0004707), Molecular Function: ATP binding (GO:0005524), Biological Process: protein phosphorylation (GO:0006468)
evm.model.Hic_asm_1.408	uncharacterized LOC105321274; K16726 ankyrin repeat domain-containing protein 17 (A)	predicted protein [Nematostella vectensis]	E3 ubiquitin-protein ligase DZIP3 OS=Homo sapiens GN=DZIP3 PE=1 SV=2	Cannabinoid receptor type 2	Molecular Function: cannabinoid receptor activity (GO:0004949), Biological Process: G-protein coupled receptor signaling pathway (GO:0007186), Cellular Component: integral to membrane (GO:0016021)
evm.model.Hic_asm_11.1114	DZIP3; DAZ interacting zinc finger protein 3; K10642 E3 ubiquitin-protein ligase DZIP3 [EC:2.3.2.27] (A)	predicted protein [Nematostella vectensis]	E3 ubiquitin-protein ligase DZIP3 OS=Homo sapiens GN=DZIP3 PE=1 SV=2	Peptidase S24, LexA-like	Molecular Function: DNA binding (GO:0003677), Biological Process: regulation of transcription, DNA-dependent (GO:0006355)
evm.model.Hic_asm_11.1231	Dzip3; DAZ interacting zinc finger protein 3; K10642 E3 ubiquitin-protein ligase DZIP3 [EC:2.3.2.27] (A)	predicted protein [Nematostella vectensis]	E3 ubiquitin-protein ligase DZIP3 OS=Homo sapiens GN=DZIP3 PE=1 SV=2	Type IV secretion system CagA exotoxin	Molecular Function: toxin transporter activity (GO:0019534)
evm.model.Hic_asm_11.1248	uncharacterized LOC102256989; K15168 mediator of RNA polymerase II transcription subunit 25 (A)	predicted protein [Nematostella vectensis]	UPF0612 protein C569.003 OS=Schizosaccharomyces pombe (strain 972 / ATCC 24843) GN=SPCC569.03 PE=3 SV=2	Synuclein
evm.model.Hic_asm_11.1263	DZIP3; DAZ interacting zinc finger protein 3; K10642 E3 ubiquitin-protein ligase DZIP3 [EC:2.3.2.27] (A)	predicted protein [Nematostella vectensis]	E3 ubiquitin-protein ligase DZIP3 OS=Mus musculus GN=Dzip3 PE=2 SV=2	Ubiquitous surface protein
evm.model.Hic_asm_11.1390	NA	predicted protein, partial [Nematostella vectensis]	NA	Cannabinoid receptor type 2	Molecular Function: cannabinoid receptor activity (GO:0004949), Biological Process: G-protein coupled receptor signaling pathway (GO:0007186), Cellular Component: integral to membrane (GO:0016021)
evm.model.Hic_asm_11.1414	DZIP3; DAZ interacting zinc finger protein 3; K10642 E3 ubiquitin-protein ligase DZIP3 [EC:2.3.2.27] (A)	predicted protein [Nematostella vectensis]	E3 ubiquitin-protein ligase DZIP3 OS=Homo sapiens GN=DZIP3 PE=1 SV=2	Ribosomal protein L7A/L8
evm.model.Hic_asm_11.1453	DZIP3; DAZ interacting zinc finger protein 3; K10642 E3 ubiquitin-protein ligase DZIP3 [EC:2.3.2.27] (A)	predicted protein [Nematostella vectensis]	E3 ubiquitin-protein ligase DZIP3 OS=Homo sapiens GN=DZIP3 PE=1 SV=2	Mitogen-activated protein (MAP) kinase, JNK	Molecular Function: MAP kinase activity (GO:0004707), Molecular Function: ATP binding (GO:0005524), Biological Process: protein phosphorylation (GO:0006468)
evm.model.Hic_asm_11.1460	DZIP3; E3 ubiquitin-protein ligase DZIP3; K10642 E3 ubiquitin-protein ligase DZIP3 [EC:2.3.2.27] (A)	predicted protein [Nematostella vectensis]	E3 ubiquitin-protein ligase DZIP3 OS=Homo sapiens GN=DZIP3 PE=1 SV=2	Peptidase S24, LexA-like	Molecular Function: DNA binding (GO:0003677), Biological Process: regulation of transcription, DNA-dependent (GO:0006355)
evm.model.Hic_asm_11.1496	Dzip3; DAZ interacting zinc finger protein 3; K10642 E3 ubiquitin-protein ligase DZIP3 [EC:2.3.2.27] (A)	predicted protein [Nematostella vectensis]	E3 ubiquitin-protein ligase DZIP3 OS=Homo sapiens GN=DZIP3 PE=1 SV=2	Chromatin modification-related protein EAF5
evm.model.Hic_asm_11.2008	DZIP3; DAZ interacting zinc finger protein 3; K10642 E3 ubiquitin-protein ligase DZIP3 [EC:2.3.2.27] (A)	predicted protein [Nematostella vectensis]	E3 ubiquitin-protein ligase DZIP3 OS=Homo sapiens GN=DZIP3 PE=1 SV=2	Lysophosphatidic acid receptor EDG-2	Biological Process: G-protein coupled receptor signaling pathway (GO:0007186), Cellular Component: integral to membrane (GO:0016021), Molecular Function: lysophosphatidic acid receptor activity (GO:0070915)
evm.model.Hic_asm_11.2	DZIP3; DAZ interacting zinc finger protein 3; K10642 E3 ubiquitin-protein ligase DZIP3 [EC:2.3.2.27] (A)	predicted protein [Nematostella vectensis]	E3 ubiquitin-protein ligase DZIP3 OS=Homo sapiens GN=DZIP3 PE=1 SV=2	Peptidase S24, LexA-like	Molecular Function: DNA binding (GO:0003677), Biological Process: regulation of transcription, DNA-dependent (GO:0006355)
evm.model.Hic_asm_11.3	DZIP3; DAZ interacting zinc finger protein 3; K10642 E3 ubiquitin-protein ligase DZIP3 [EC:2.3.2.27] (A)	predicted protein [Nematostella vectensis]	E3 ubiquitin-protein ligase DZIP3 OS=Homo sapiens GN=DZIP3 PE=1 SV=2	Paxillin	Cellular Component: cytoskeleton (GO:0005856), Biological Process: cell-matrix adhesion (GO:0007160)
evm.model.Hic_asm_13.4	DZIP3; DAZ interacting zinc finger protein 3; K10642 E3 ubiquitin-protein ligase DZIP3 [EC:2.3.2.27] (A)	predicted protein [Nematostella vectensis]	E3 ubiquitin-protein ligase DZIP3 OS=Homo sapiens GN=DZIP3 PE=1 SV=2	Synuclein
evm.model.Hic_asm_16.1670	DZIP3; DAZ interacting zinc finger protein 3; K10642 E3 ubiquitin-protein ligase DZIP3 [EC:2.3.2.27] (A)	predicted protein [Nematostella vectensis]	E3 ubiquitin-protein ligase DZIP3 OS=Homo sapiens GN=DZIP3 PE=1 SV=2	Gamma-aminobutyric-acid A receptor, gamma subunit	Molecular Function: GABA-A receptor activity (GO:0004890), Biological Process: chloride transport (GO:0006821), Biological Process: gamma-aminobutyric acid signaling pathway (GO:0007214), Cellular Component: integral to membrane (GO:0016021)
evm.model.Hic_asm_16.30	DZIP3; DAZ interacting zinc finger protein 3; K10642 E3 ubiquitin-protein ligase DZIP3 [EC:2.3.2.27] (A)	predicted protein [Nematostella vectensis]	E3 ubiquitin-protein ligase DZIP3 OS=Homo sapiens GN=DZIP3 PE=1 SV=2	Flagellin	Biological Process: ciliary or bacterial-type flagellar motility (GO:0001539), Molecular Function: structural molecule activity (GO:0005198), Cellular Component: bacterial-type flagellum filament (GO:0009420)
evm.model.Hic_asm_17.1528	DZIP3; DAZ interacting zinc finger protein 3; K10642 E3 ubiquitin-protein ligase DZIP3 [EC:2.3.2.27] (A)	PREDICTED: uncharacterized protein LOC100373140 [Saccoglossus kowalevskii]	E3 ubiquitin-protein ligase DZIP3 OS=Homo sapiens GN=DZIP3 PE=1 SV=2	Potassium channel, voltage dependent, Kv4.3	Molecular Function: voltage-gated potassium channel activity (GO:0005249), Biological Process: potassium ion transport (GO:0006813), Cellular Component: voltage-gated potassium channel complex (GO:0008076)
evm.model.Hic_asm_17.1941	Dzip3, RGD1563278; DAZ interacting zinc finger protein 3; K10642 E3 ubiquitin-protein ligase DZIP3 [EC:2.3.2.27] (A)	predicted protein [Nematostella vectensis]	E3 ubiquitin-protein ligase DZIP3 OS=Homo sapiens GN=DZIP3 PE=1 SV=2	Synuclein
evm.model.Hic_asm_18.624	Dzip3; DAZ interacting zinc finger protein 3; K10642 E3 ubiquitin-protein ligase DZIP3 [EC:2.3.2.27] (A)	predicted protein [Nematostella vectensis]	E3 ubiquitin-protein ligase DZIP3 OS=Homo sapiens GN=DZIP3 PE=1 SV=2	Vascular endothelial growth factor receptor 1 (VEGFR1)	Molecular Function: vascular endothelial growth factor-activated receptor activity (GO:0005021), Molecular Function: ATP binding (GO:0005524), Cellular Component: integral to plasma membrane (GO:0005887), Biological Process: protein phosphorylation (GO:0006468), Biological Process: vascular endothelial growth factor receptor signaling pathway (GO:0048010)
evm.model.Hic_asm_4.2	DZIP3; DAZ interacting zinc finger protein 3; K10642 E3 ubiquitin-protein ligase DZIP3 [EC:2.3.2.27] (A)	predicted protein [Nematostella vectensis]	E3 ubiquitin-protein ligase DZIP3 OS=Homo sapiens GN=DZIP3 PE=1 SV=2	Lysophosphatidic acid receptor EDG-4	Biological Process: G-protein coupled receptor signaling pathway (GO:0007186), Cellular Component: integral to membrane (GO:0016021), Molecular Function: lysophosphatidic acid receptor activity (GO:0070915)
evm.model.Hic_asm_4.6	NA	predicted protein [Nematostella vectensis]	NA	Peptidase S24, LexA-like	Molecular Function: DNA binding (GO:0003677), Biological Process: regulation of transcription, DNA-dependent (GO:0006355)
evm.model.Hic_asm_5.2180	DZIP3; E3 ubiquitin-protein ligase DZIP3; K10642 E3 ubiquitin-protein ligase DZIP3 [EC:2.3.2.27] (A)	predicted protein [Nematostella vectensis]	E3 ubiquitin-protein ligase DZIP3 OS=Homo sapiens GN=DZIP3 PE=1 SV=2	Peptidase S24, LexA-like	Molecular Function: DNA binding (GO:0003677), Biological Process: regulation of transcription, DNA-dependent (GO:0006355)
evm.model.Hic_asm_6.2879	DZIP3; DAZ interacting zinc finger protein 3; K10642 E3 ubiquitin-protein ligase DZIP3 [EC:2.3.2.27] (A)	predicted protein [Nematostella vectensis]	E3 ubiquitin-protein ligase DZIP3 OS=Homo sapiens GN=DZIP3 PE=1 SV=2	Peptidase S24, LexA-like	Molecular Function: DNA binding (GO:0003677), Biological Process: regulation of transcription, DNA-dependent (GO:0006355)
evm.model.Hic_asm_10.1442	caprin-2-like; K18744 caprin-2 (A)	Complement C1q-like protein 2 [Crassostrea gigas]	Complement C1q-like protein 4 OS=Mus musculus GN=C1ql4 PE=1 SV=1	Complement C1q protein
evm.model.Hic_asm_13.1642	caprin2; caprin family member 2; K18744 caprin-2 (A)	putative C1q domain containing protein MgC1q51 [Mytilus galloprovincialis]	Caprin-2 OS=Danio rerio GN=caprin2 PE=1 SV=1	NULL
evm.model.Hic_asm_13.1643	caprin2; caprin family member 2; K18744 caprin-2 (A)	PREDICTED: complement C1q-like protein 4 [Crassostrea gigas]	Caprin-2 OS=Danio rerio GN=caprin2 PE=1 SV=1	NULL
evm.model.Hic_asm_16.1551	hypothetical protein; K19721 collagen, type V/XI/XXIV/XXVII, alpha (A)	PREDICTED: EMILIN-2-like isoform X2 [Crassostrea gigas]	Heavy metal-binding protein HIP OS=Mytilus edulis PE=1 SV=1	Complement C1q protein
evm.model.Hic_asm_5.2125	caprin2; caprin family member 2; K18744 caprin-2 (A)	PREDICTED: EMILIN-2-like isoform X2 [Crassostrea gigas]	Caprin-2 OS=Danio rerio GN=caprin2 PE=1 SV=1	Complement C1q protein
evm.model.Hic_asm_6.2829	hibernation-associated plasma protein HP-20-like; K07296 adiponectin (A)	PREDICTED: heavy metal-binding protein HIP-like [Crassostrea gigas]	Complement C1q tumor necrosis factor-related protein 7 OS=Homo sapiens GN=C1QTNF7 PE=2 SV=1	Complement C1q protein
evm.model.Hic_asm_5.1561	TRIM26; tripartite motif containing 26; K12008 tripartite motif-containing protein 26 (A)	PREDICTED: tripartite motif-containing protein 26 isoform X1 [Balaenoptera acutorostrata scammoni]	Tripartite motif-containing protein 26 OS=Rattus norvegicus GN=Trim26 PE=3 SV=1	Zinc finger, B-box	Cellular Component: intracellular (GO:0005622), Molecular Function: zinc ion binding (GO:0008270)
evm.model.Hic_asm_8.2253	ribonuclease P protein subunit p21-like; K03540 ribonuclease P protein subunit RPR2 [EC:3.1.26.5] (A)	hypothetical protein LOTGIDRAFT_204481 [Lottia gigantea]	Ribonuclease P protein component 4 OS=Methanopyrus kandleri (strain AV19 / DSM 6324 / JCM 9639 / NBRC 100938) GN=rnp4 PE=3 SV=1	Microtubule-associated protein Tau	Molecular Function: microtubule binding (GO:0008017)
evm.model.Hic_asm_8.2644	TRIM26; tripartite motif-containing protein 26; K12008 tripartite motif-containing protein 26 (A)	PREDICTED: zinc-binding protein A33-like [Latimeria chalumnae]	Tripartite motif-containing protein 59 OS=Gallus gallus GN=TRIM59 PE=2 SV=1	Zinc finger, B-box	Cellular Component: intracellular (GO:0005622), Molecular Function: zinc ion binding (GO:0008270)
evm.model.Hic_asm_1.26	hypothetical protein; K09553 stress-induced-phosphoprotein 1 (A)	hypothetical protein DAPPUDRAFT_325755 [Daphnia pulex]	Protein Star OS=Drosophila melanogaster GN=S PE=2 SV=1	Methyltransferase FkbM
evm.model.Hic_asm_6.113	hypothetical protein; K09553 stress-induced-phosphoprotein 1 (A)	hypothetical protein DAPPUDRAFT_229355 [Daphnia pulex]	Protein Star OS=Drosophila melanogaster GN=S PE=2 SV=1	Low calcium response V antigen	Cellular Component: extracellular region (GO:0005576), Biological Process: pathogenesis (GO:0009405)
evm.model.Hic_asm_7.1872	NA	hypothetical protein CAPTEDRAFT_218731 [Capitella teleta]	Protein Star OS=Drosophila melanogaster GN=S PE=2 SV=1	Methyltransferase FkbM
evm.model.Hic_asm_7.242_evm.model.Hic_asm_7.243	hypothetical protein; K09553 stress-induced-phosphoprotein 1 (A)	hypothetical protein DAPPUDRAFT_302580 [Daphnia pulex]	Protein Star OS=Drosophila melanogaster GN=S PE=2 SV=1	Carbamoyl-phosphate synthase large subunit, CPSase domain	Biological Process: nitrogen compound metabolic process (GO:0006807)
evm.model.Hic_asm_8.112	NA	hypothetical protein CAPTEDRAFT_218731 [Capitella teleta]	Protein Star OS=Drosophila melanogaster GN=S PE=2 SV=1	Flavin monooxygenase (FMO) 2	Molecular Function: N,N-dimethylaniline monooxygenase activity (GO:0004499), Biological Process: oxidation-reduction process (GO:0055114)
evm.model.Hic_asm_8.113	NA	PREDICTED: uncharacterized protein LOC105338602 [Crassostrea gigas]	Protein Star OS=Drosophila melanogaster GN=S PE=2 SV=1	Anion exchange protein	Molecular Function: inorganic anion exchanger activity (GO:0005452), Biological Process: anion transport (GO:0006820), Cellular Component: membrane (GO:0016020)
evm.model.Hic_asm_8.115	NA	hypothetical protein CAPTEDRAFT_218731 [Capitella teleta]	Protein Star OS=Drosophila melanogaster GN=S PE=2 SV=1	Methyltransferase FkbM
evm.model.Hic_asm_9.1196	NA	hypothetical protein CAPTEDRAFT_218731 [Capitella teleta]	Protein Star OS=Drosophila melanogaster GN=S PE=2 SV=1	Methyltransferase FkbM
evm.model.Hic_asm_9.1197	hypothetical protein; K09553 stress-induced-phosphoprotein 1 (A)	hypothetical protein DAPPUDRAFT_229355 [Daphnia pulex]	Protein Star OS=Drosophila melanogaster GN=S PE=2 SV=1	Methyltransferase FkbM
evm.model.Hic_asm_9.1198	NA	hypothetical protein CAPTEDRAFT_218731 [Capitella teleta]	Protein Star OS=Drosophila melanogaster GN=S PE=2 SV=1	Methyltransferase FkbM
evm.model.Hic_asm_10.1371	C-type lectin domain family 17, member A-like; K17513 C-type lectin superfamily 17 member A (A)	PREDICTED: C-type lectin domain family 17, member A-like [Oryzias latipes]	C-type lectin domain family 17, member A OS=Homo sapiens GN=CLEC17A PE=1 SV=2	NULL
evm.model.Hic_asm_13.1064	perlucin-like protein; K17513 C-type lectin superfamily 17 member A (A)	perlucin-like protein isoform B [Ruditapes philippinarum]	C-type lectin domain family 17, member A OS=Homo sapiens GN=CLEC17A PE=1 SV=2	C-type lectin	Molecular Function: carbohydrate binding (GO:0030246)
evm.model.Hic_asm_13.2170	perlucin-like; K06468 Fc receptor, IgE, low affinity II (A)	PREDICTED: perlucin-like protein [Crassostrea gigas]	Perlucin-like protein OS=Mytilus galloprovincialis PE=1 SV=1	C-type lectin	Molecular Function: carbohydrate binding (GO:0030246)
evm.model.Hic_asm_16.1591.1	perlucin-like protein; K17513 C-type lectin superfamily 17 member A (A)	PREDICTED: perlucin-like protein [Crassostrea gigas]	C-type lectin domain family 4 member M OS=Homo sapiens GN=CLEC4M PE=1 SV=1	C-type lectin	Molecular Function: carbohydrate binding (GO:0030246)
evm.model.Hic_asm_17.1058	perlucin-like; K17513 C-type lectin superfamily 17 member A (A)	PREDICTED: perlucin-like protein [Crassostrea gigas]	C-type lectin domain family 10 member A OS=Homo sapiens GN=CLEC10A PE=2 SV=1	NULL
evm.model.Hic_asm_17.1136	perlucin-like; K06468 Fc receptor, IgE, low affinity II (A)	PREDICTED: perlucin-like [Crassostrea gigas]	Brevican core protein OS=Bos taurus GN=BCAN PE=1 SV=1	Vacuolating cytotoxin	Cellular Component: extracellular region (GO:0005576), Biological Process: pathogenesis (GO:0009405)
evm.model.Hic_asm_17.320	perlucin-like; K17513 C-type lectin superfamily 17 member A (A)	PREDICTED: perlucin-like [Crassostrea gigas]	Perlucin-like protein OS=Mytilus galloprovincialis PE=1 SV=1	C-type lectin	Molecular Function: carbohydrate binding (GO:0030246)
evm.model.Hic_asm_17.321	perlucin-like; K06468 Fc receptor, IgE, low affinity II (A)	PREDICTED: perlucin-like [Crassostrea gigas]	Asialoglycoprotein receptor 1 OS=Mus musculus GN=Asgr1 PE=2 SV=4	SRCR domain	Molecular Function: scavenger receptor activity (GO:0005044), Cellular Component: membrane (GO:0016020)
evm.model.Hic_asm_17.738	COLEC12; collectin sub-family member 12; K10062 collectin sub-family member 12 (A)	PREDICTED: collectin-12 [Python bivittatus]	Hepatic lectin OS=Gallus gallus PE=1 SV=1	C-type lectin	Molecular Function: carbohydrate binding (GO:0030246)
evm.model.Hic_asm_17.795	hypothetical protein; K06560 mannose receptor, C type (A)	Perlucin [Crassostrea gigas]	Aggrecan core protein OS=Mus musculus GN=Acan PE=1 SV=2	C-type lectin	Molecular Function: carbohydrate binding (GO:0030246)
evm.model.Hic_asm_17.928	perlucin-like; K06468 Fc receptor, IgE, low affinity II (A)	PREDICTED: perlucin-like protein [Crassostrea gigas]	Perlucin-like protein OS=Mytilus galloprovincialis PE=1 SV=1	C-type lectin	Molecular Function: carbohydrate binding (GO:0030246)
evm.model.Hic_asm_2.475	Perlucin; perlucin-like; K06468 Fc receptor, IgE, low affinity II (A)	PREDICTED: perlucin-like [Crassostrea gigas]	Perlucin OS=Haliotis laevigata PE=1 SV=3	C-type lectin	Molecular Function: carbohydrate binding (GO:0030246)
evm.model.Hic_asm_2.476	Perlucin; perlucin-like; K06468 Fc receptor, IgE, low affinity II (A)	PREDICTED: perlucin-like [Crassostrea gigas]	Perlucin-like protein OS=Mytilus galloprovincialis PE=1 SV=1	C-type lectin	Molecular Function: carbohydrate binding (GO:0030246)
evm.model.Hic_asm_2.479	perlucin-like protein; K17513 C-type lectin superfamily 17 member A (A)	Putative tyrosinase-like protein tyr-3 [Crassostrea gigas]	Perlucin-like protein OS=Mytilus galloprovincialis PE=1 SV=1	C-type lectin	Molecular Function: carbohydrate binding (GO:0030246)
evm.model.Hic_asm_2.835	colec12; collectin sub-family member 12; K10062 collectin sub-family member 12 (A)	PREDICTED: perlucin-like [Crassostrea gigas]	Perlucin-like protein OS=Mytilus galloprovincialis PE=1 SV=1	C-type lectin	Molecular Function: carbohydrate binding (GO:0030246)
evm.model.Hic_asm_5.1034	low affinity immunoglobulin epsilon Fc receptor-like; K06468 Fc receptor, IgE, low affinity II (A)	perlucin-like protein isoform C [Ruditapes philippinarum]	Perlucin-like protein OS=Mytilus galloprovincialis PE=1 SV=1	C-type lectin	Molecular Function: carbohydrate binding (GO:0030246)
evm.model.Hic_asm_5.2144	perlucin-like; K06468 Fc receptor, IgE, low affinity II (A)	PREDICTED: perlucin-like, partial [Crassostrea gigas]	Perlucin-like protein OS=Mytilus galloprovincialis PE=1 SV=1	C-type lectin	Molecular Function: carbohydrate binding (GO:0030246)
evm.model.Hic_asm_6.1203	perlucin-like; K06468 Fc receptor, IgE, low affinity II (A)	PREDICTED: perlucin-like [Crassostrea gigas]	Collectin-12 OS=Bos taurus GN=COLEC12 PE=2 SV=1	C-type lectin	Molecular Function: carbohydrate binding (GO:0030246)
evm.model.Hic_asm_6.1205	perlucin-like; K06468 Fc receptor, IgE, low affinity II (A)	PREDICTED: perlucin-like [Crassostrea gigas]	Perlucin OS=Haliotis laevigata PE=1 SV=3	C-type lectin	Molecular Function: carbohydrate binding (GO:0030246)
evm.model.Hic_asm_6.2160	Perlucin; perlucin-like; K06468 Fc receptor, IgE, low affinity II (A)	PREDICTED: perlucin-like isoform X2 [Crassostrea gigas]	Perlucin-like protein OS=Mytilus galloprovincialis PE=1 SV=1	C-type lectin	Molecular Function: carbohydrate binding (GO:0030246)
evm.model.Hic_asm_7.120_evm.model.Hic_asm_7.122	Perlucin; perlucin-like; K06468 Fc receptor, IgE, low affinity II (A)	PREDICTED: low affinity immunoglobulin epsilon Fc receptor [Erinaceus europaeus]	Low affinity immunoglobulin epsilon Fc receptor OS=Mus musculus GN=Fcer2 PE=2 SV=1	C-type lectin	Molecular Function: carbohydrate binding (GO:0030246)
evm.model.Hic_asm_7.123	Perlucin; perlucin-like; K06468 Fc receptor, IgE, low affinity II (A)	PREDICTED: perlucin-like isoform X1 [Crassostrea gigas]	Perlucin OS=Haliotis laevigata PE=1 SV=3	C-type lectin	Molecular Function: carbohydrate binding (GO:0030246)
evm.model.Hic_asm_10.661	NA	hypothetical protein CGI_10001642 [Crassostrea gigas]	NA	Glycyl-tRNA synthetase, alpha2 dimer	Molecular Function: nucleotide binding (GO:0000166), Molecular Function: glycine-tRNA ligase activity (GO:0004820), Molecular Function: ATP binding (GO:0005524), Cellular Component: cytoplasm (GO:0005737), Biological Process: glycyl-tRNA aminoacylation (GO:0006426)
evm.model.Hic_asm_12.1553	NA	PREDICTED: RNA-directed DNA polymerase from mobile element jockey-like [Crassostrea gigas]	NA	Neurokinin	Biological Process: tachykinin receptor signaling pathway (GO:0007217)
evm.model.Hic_asm_15.1953	NA	PREDICTED: RNA-directed DNA polymerase from mobile element jockey-like [Crassostrea gigas]	NA	Potassium channel, inwardly rectifying, Kir3.1	Biological Process: potassium ion transport (GO:0006813), Molecular Function: G-protein activated inward rectifier potassium channel activity (GO:0015467), Cellular Component: membrane (GO:0016020)
evm.model.Hic_asm_15.65	NA	hypothetical protein CGI_10001642 [Crassostrea gigas]	NA	HAUS augmin-like complex subunit 4	Biological Process: spindle assembly (GO:0051225), Biological Process: centrosome organization (GO:0051297), Cellular Component: HAUS complex (GO:0070652)
evm.model.Hic_asm_16.1598	NA	hypothetical protein CGI_10016737 [Crassostrea gigas]	NA	Nisin biosynthesis protein, NisC
evm.model.Hic_asm_16.200	NA	hypothetical protein CGI_10001642 [Crassostrea gigas]	NA	Interleukin-6/Interleukin-23/GCSF/MGF	Molecular Function: cytokine activity (GO:0005125), Cellular Component: extracellular region (GO:0005576), Biological Process: immune response (GO:0006955)
evm.model.Hic_asm_7.323	NA	PREDICTED: RNA-directed DNA polymerase from mobile element jockey-like [Crassostrea gigas]	NA	Adenovirus fibre protein	Biological Process: cell adhesion (GO:0007155), Biological Process: viral infectious cycle (GO:0019058), Biological Process: viral attachment to host cell (GO:0019062)
evm.model.Hic_asm_9.800	NA	hypothetical protein CGI_10001642 [Crassostrea gigas]	NA	NULL
evm.model.original_2216.2	NA	PREDICTED: RNA-directed DNA polymerase from mobile element jockey-like [Crassostrea gigas]	NA	Vitamin D-binding protein	Molecular Function: vitamin D binding (GO:0005499), Cellular Component: extracellular space (GO:0005615), Biological Process: vitamin transport (GO:0051180), Molecular Function: vitamin transporter activity (GO:0051183)
evm.model.Hic_asm_0.1678	nose resistant to fluoxetine protein 6-like; K01183 chitinase [EC:3.2.1.14] (A)	PREDICTED: nose resistant to fluoxetine protein 6-like [Crassostrea gigas]	Nose resistant to fluoxetine protein 6 OS=Caenorhabditis elegans GN=nrf-6 PE=1 SV=3	Acyltransferase 3	Molecular Function: transferase activity, transferring acyl groups other than amino-acyl groups (GO:0016747)
evm.model.Hic_asm_0.1679	nose resistant to fluoxetine protein 6-like; K01183 chitinase [EC:3.2.1.14] (A)	PREDICTED: nose resistant to fluoxetine protein 6-like [Crassostrea gigas]	Nose resistant to fluoxetine protein 6 OS=Caenorhabditis elegans GN=nrf-6 PE=1 SV=3	Intein	Biological Process: intein-mediated protein splicing (GO:0016539)
evm.model.Hic_asm_0.1682	nose resistant to fluoxetine protein 6-like; K01183 chitinase [EC:3.2.1.14] (A)	PREDICTED: nose resistant to fluoxetine protein 6-like [Crassostrea gigas]	Nose resistant to fluoxetine protein 6 OS=Caenorhabditis elegans GN=nrf-6 PE=1 SV=3	Acyltransferase 3	Molecular Function: transferase activity, transferring acyl groups other than amino-acyl groups (GO:0016747)
evm.model.Hic_asm_0.1683	nose resistant to fluoxetine protein 6-like; K01183 chitinase [EC:3.2.1.14] (A)	PREDICTED: nose resistant to fluoxetine protein 6-like [Crassostrea gigas]	Nose resistant to fluoxetine protein 6 OS=Caenorhabditis elegans GN=nrf-6 PE=1 SV=3	Acyltransferase 3	Molecular Function: transferase activity, transferring acyl groups other than amino-acyl groups (GO:0016747)
evm.model.Hic_asm_0.1685_evm.model.Hic_asm_0.1686	NA	PREDICTED: nose resistant to fluoxetine protein 6-like [Crassostrea gigas]	Nose resistant to fluoxetine protein 6 OS=Caenorhabditis elegans GN=nrf-6 PE=1 SV=3	Acyltransferase 3	Molecular Function: transferase activity, transferring acyl groups other than amino-acyl groups (GO:0016747)
evm.model.Hic_asm_0.1687	nose resistant to fluoxetine protein 6-like; K01183 chitinase [EC:3.2.1.14] (A)	PREDICTED: nose resistant to fluoxetine protein 6-like [Crassostrea gigas]	Nose resistant to fluoxetine protein 6 OS=Caenorhabditis elegans GN=nrf-6 PE=1 SV=3	Acyltransferase 3	Molecular Function: transferase activity, transferring acyl groups other than amino-acyl groups (GO:0016747)
evm.model.Hic_asm_0.1688	nose resistant to fluoxetine protein 6-like; K01183 chitinase [EC:3.2.1.14] (A)	PREDICTED: nose resistant to fluoxetine protein 6-like [Crassostrea gigas]	Nose resistant to fluoxetine protein 6 OS=Caenorhabditis elegans GN=nrf-6 PE=1 SV=3	Acyltransferase 3	Molecular Function: transferase activity, transferring acyl groups other than amino-acyl groups (GO:0016747)
evm.model.Hic_asm_0.1689	uncharacterized LOC105389940; K10769 alkylated DNA repair protein alkB homolog 7 [EC:1.14.11.-] (A)	PREDICTED: nose resistant to fluoxetine protein 6-like [Crassostrea gigas]	Nose resistant to fluoxetine protein 6 OS=Caenorhabditis elegans GN=nrf-6 PE=1 SV=3	Acyltransferase 3	Molecular Function: transferase activity, transferring acyl groups other than amino-acyl groups (GO:0016747)
evm.model.Hic_asm_0.1692	nose resistant to fluoxetine protein 6-like; K01183 chitinase [EC:3.2.1.14] (A)	PREDICTED: nose resistant to fluoxetine protein 6-like [Crassostrea gigas]	Nose resistant to fluoxetine protein 6 OS=Caenorhabditis elegans GN=nrf-6 PE=1 SV=3	Acyltransferase 3	Molecular Function: transferase activity, transferring acyl groups other than amino-acyl groups (GO:0016747)
evm.model.Hic_asm_0.1695	NA	PREDICTED: nose resistant to fluoxetine protein 6-like [Crassostrea gigas]	Nose resistant to fluoxetine protein 6 OS=Caenorhabditis elegans GN=nrf-6 PE=1 SV=3	NULL
evm.model.Hic_asm_0.917	NA	Nose resistant to fluoxetine protein 6 [Crassostrea gigas]	Nose resistant to fluoxetine protein 6 OS=Caenorhabditis elegans GN=nrf-6 PE=1 SV=3	NULL
evm.model.Hic_asm_0.942.1	nose resistant to fluoxetine protein 6-like; K01183 chitinase [EC:3.2.1.14] (A)	PREDICTED: nose resistant to fluoxetine protein 6-like [Crassostrea gigas]	Nose resistant to fluoxetine protein 6 OS=Caenorhabditis elegans GN=nrf-6 PE=1 SV=3	NULL
evm.model.Hic_asm_15.427	nose resistant to fluoxetine protein 6-like; K01183 chitinase [EC:3.2.1.14] (A)	PREDICTED: nose resistant to fluoxetine protein 6-like [Crassostrea gigas]	Nose resistant to fluoxetine protein 6 OS=Caenorhabditis elegans GN=nrf-6 PE=1 SV=3	Geminivirus AR1 coat protein	Molecular Function: structural molecule activity (GO:0005198), Cellular Component: viral capsid (GO:0019028)
evm.model.Hic_asm_3.1220	nose resistant to fluoxetine protein 6-like; K01183 chitinase [EC:3.2.1.14] (A)	PREDICTED: nose resistant to fluoxetine protein 6-like [Crassostrea gigas]	Nose resistant to fluoxetine protein 6 OS=Caenorhabditis elegans GN=nrf-6 PE=1 SV=3	Acyltransferase 3	Molecular Function: transferase activity, transferring acyl groups other than amino-acyl groups (GO:0016747)
evm.model.Hic_asm_3.1222	nose resistant to fluoxetine protein 6-like; K01183 chitinase [EC:3.2.1.14] (A)	PREDICTED: nose resistant to fluoxetine protein 6-like [Crassostrea gigas]	Nose resistant to fluoxetine protein 6 OS=Caenorhabditis elegans GN=nrf-6 PE=1 SV=3	Nose resistant-to-fluoxetine protein, N-terminal
evm.model.Hic_asm_17.65	hypothetical protein; K12385 Niemann-Pick C1 protein (A)	PREDICTED: patched domain-containing protein 3-like [Crassostrea gigas]	Patched domain-containing protein 3 OS=Mus musculus GN=Ptchd3 PE=1 SV=1	Sterol-sensing domain	Cellular Component: integral to membrane (GO:0016021)
evm.model.Hic_asm_5.1070	hypothetical protein; K12385 Niemann-Pick C1 protein (A)	PREDICTED: patched domain-containing protein 3-like [Crassostrea gigas]	Patched domain-containing protein 3 OS=Mus musculus GN=Ptchd3 PE=1 SV=1	Sodium:dicarboxylate symporter	Biological Process: dicarboxylic acid transport (GO:0006835), Cellular Component: membrane (GO:0016020), Molecular Function: sodium:dicarboxylate symporter activity (GO:0017153)
evm.model.Hic_asm_5.1462	hypothetical protein; K12385 Niemann-Pick C1 protein (A)	PREDICTED: patched domain-containing protein 3-like [Crassostrea gigas]	Patched domain-containing protein 3 OS=Mus musculus GN=Ptchd3 PE=1 SV=1	NULL
evm.model.Hic_asm_5.1463	Niemann-Pick C1 protein; K12385 Niemann-Pick C1 protein (A)	PREDICTED: patched domain-containing protein 3-like [Crassostrea gigas]	Patched domain-containing protein 3 OS=Mus musculus GN=Ptchd3 PE=1 SV=1	Sterol-sensing domain	Cellular Component: integral to membrane (GO:0016021)
evm.model.Hic_asm_5.1573	Niemann-Pick C1 protein-like; K12385 Niemann-Pick C1 protein (A)	PREDICTED: patched domain-containing protein 3-like [Aplysia californica]	Patched domain-containing protein 3 OS=Mus musculus GN=Ptchd3 PE=1 SV=1	Patched	Molecular Function: hedgehog receptor activity (GO:0008158), Cellular Component: membrane (GO:0016020)
evm.model.Hic_asm_5.1779	hypothetical protein; K12385 Niemann-Pick C1 protein (A)	PREDICTED: patched domain-containing protein 3-like [Crassostrea gigas]	Patched domain-containing protein 3 OS=Mus musculus GN=Ptchd3 PE=1 SV=1	Sterol-sensing domain	Cellular Component: integral to membrane (GO:0016021)
evm.model.Hic_asm_5.1784	hypothetical protein; K12385 Niemann-Pick C1 protein (A)	PREDICTED: patched domain-containing protein 3-like [Crassostrea gigas]	Patched domain-containing protein 3 OS=Mus musculus GN=Ptchd3 PE=1 SV=1	Sterol-sensing domain	Cellular Component: integral to membrane (GO:0016021)
evm.model.Hic_asm_5.1786	hypothetical protein; K12385 Niemann-Pick C1 protein (A)	PREDICTED: patched domain-containing protein 3-like [Crassostrea gigas]	Patched domain-containing protein 3 OS=Mus musculus GN=Ptchd3 PE=1 SV=1	Haemoglobin, alpha	Molecular Function: iron ion binding (GO:0005506), Cellular Component: hemoglobin complex (GO:0005833), Biological Process: oxygen transport (GO:0015671), Molecular Function: oxygen binding (GO:0019825), Molecular Function: heme binding (GO:0020037)
evm.model.Hic_asm_6.2466	Niemann-Pick C1 protein-like; K12385 Niemann-Pick C1 protein (A)	PREDICTED: patched domain-containing protein 3-like [Crassostrea gigas]	Patched domain-containing protein 3 OS=Mus musculus GN=Ptchd3 PE=1 SV=1	Sterol-sensing domain	Cellular Component: integral to membrane (GO:0016021)
evm.model.Hic_asm_6.2495	Niemann-Pick C1 protein; K12385 Niemann-Pick C1 protein (A)	PREDICTED: patched domain-containing protein 3-like [Crassostrea gigas]	Patched domain-containing protein 3 OS=Mus musculus GN=Ptchd3 PE=1 SV=1	Patched	Molecular Function: hedgehog receptor activity (GO:0008158), Cellular Component: membrane (GO:0016020)
evm.model.Hic_asm_6.2502	hypothetical protein; K12385 Niemann-Pick C1 protein (A)	PREDICTED: patched domain-containing protein 3-like [Crassostrea gigas]	Patched domain-containing protein 3 OS=Mus musculus GN=Ptchd3 PE=1 SV=1	Cellulose synthase, subunit C	Biological Process: UDP-glucose metabolic process (GO:0006011), Cellular Component: membrane (GO:0016020)
evm.model.Hic_asm_6.2508	Niemann-Pick C1 protein; K12385 Niemann-Pick C1 protein (A)	PREDICTED: patched domain-containing protein 3-like [Crassostrea gigas]	Patched domain-containing protein 3 OS=Mus musculus GN=Ptchd3 PE=1 SV=1	Patched	Molecular Function: hedgehog receptor activity (GO:0008158), Cellular Component: membrane (GO:0016020)
evm.model.Hic_asm_6.2531	NPC1; Niemann-Pick disease, type C1; K12385 Niemann-Pick C1 protein (A)	PREDICTED: patched domain-containing protein 3-like [Crassostrea gigas]	Patched domain-containing protein 3 OS=Homo sapiens GN=PTCHD3 PE=1 SV=3	Patched	Molecular Function: hedgehog receptor activity (GO:0008158), Cellular Component: membrane (GO:0016020)
evm.model.Hic_asm_6.2532	hypothetical protein; K12385 Niemann-Pick C1 protein (A)	Patched domain-containing protein 3 [Crassostrea gigas]	Patched domain-containing protein 3 OS=Mus musculus GN=Ptchd3 PE=1 SV=1	Patched	Molecular Function: hedgehog receptor activity (GO:0008158), Cellular Component: membrane (GO:0016020)
evm.model.Hic_asm_9.1264	hypothetical protein; K12385 Niemann-Pick C1 protein (A)	PREDICTED: patched domain-containing protein 3-like [Crassostrea gigas]	Patched domain-containing protein 3 OS=Mus musculus GN=Ptchd3 PE=1 SV=1	Patched	Molecular Function: hedgehog receptor activity (GO:0008158), Cellular Component: membrane (GO:0016020)
evm.model.Hic_asm_0.283	hypothetical protein; K01346 pancreatic elastase II [EC:3.4.21.71] (A)	hypothetical protein LOTGIDRAFT_196328 [Lottia gigantea]	Chymotrypsinogen B OS=Mus musculus GN=Ctrb1 PE=2 SV=1	Neurokinin NK3 receptor	Molecular Function: tachykinin receptor activity (GO:0004995), Cellular Component: plasma membrane (GO:0005886), Biological Process: G-protein coupled receptor signaling pathway (GO:0007186), Cellular Component: integral to membrane (GO:0016021)
evm.model.Hic_asm_10.821	fibrinolytic enzyme, isozyme C-like; K01346 pancreatic elastase II [EC:3.4.21.71] (A)	hypothetical protein LOTGIDRAFT_225501 [Lottia gigantea]	Fibrinolytic enzyme, isozyme C OS=Lumbricus rubellus PE=1 SV=1	NULL
evm.model.Hic_asm_12.380	hypothetical protein; K01346 pancreatic elastase II [EC:3.4.21.71] (A)	hypothetical protein LOTGIDRAFT_168364 [Lottia gigantea]	Complement factor D OS=Bos taurus GN=CFD PE=2 SV=1	NULL
evm.model.Hic_asm_3.1256	fibrinolytic enzyme, isozyme C-like; K01346 pancreatic elastase II [EC:3.4.21.71] (A)	serine protease CFSP3 [Azumapecten farreri]	Fibrinolytic enzyme, isozyme C OS=Lumbricus rubellus PE=1 SV=1	Peptidase S1	Molecular Function: serine-type endopeptidase activity (GO:0004252), Biological Process: proteolysis (GO:0006508)
evm.model.Hic_asm_3.1650	fibrinolytic enzyme, isozyme C-like; K01346 pancreatic elastase II [EC:3.4.21.71] (A)	fibrinolytic enzyme [Enchytraeus japonensis]	Fibrinolytic enzyme, isozyme C OS=Lumbricus rubellus PE=1 SV=1	Peptidase S1	Molecular Function: serine-type endopeptidase activity (GO:0004252), Biological Process: proteolysis (GO:0006508)
evm.model.Hic_asm_3.950	fibrinolytic enzyme, isozyme C-like; K01346 pancreatic elastase II [EC:3.4.21.71] (A)	fibrinolytic enzyme [Enchytraeus japonensis]	Fibrinolytic enzyme, isozyme C OS=Lumbricus rubellus PE=1 SV=1	NULL
evm.model.Hic_asm_4.1779	hypothetical protein; K01346 pancreatic elastase II [EC:3.4.21.71] (A)	hypothetical protein LOTGIDRAFT_196328 [Lottia gigantea]	Chymotrypsinogen A OS=Bos taurus PE=1 SV=1	Peptidase S1	Molecular Function: serine-type endopeptidase activity (GO:0004252), Biological Process: proteolysis (GO:0006508)
evm.model.Hic_asm_8.725	transmembrane protease serine 9-like; K09640 transmembrane protease serine 9 [EC:3.4.21.-] (A)	PREDICTED: chymotrypsin-like serine proteinase [Crassostrea gigas]	Chymotrypsin B OS=Gadus morhua PE=1 SV=1	NULL
evm.model.Hic_asm_10.1346	GD21090 gene product from transcript GD21090-RA; K12585 exosome complex exonuclease DIS3/RRP44 [EC:3.1.13.-] (A)	PREDICTED: helicase with zinc finger domain 2-like isoform X5 [Crassostrea gigas]	Helicase with zinc finger domain 2 OS=Homo sapiens GN=HELZ2 PE=1 SV=6	NULL
evm.model.Hic_asm_10.1347	hypothetical protein; K14326 regulator of nonsense transcripts 1 [EC:3.6.4.-] (A)	PREDICTED: helicase with zinc finger domain 2-like isoform X2 [Crassostrea gigas]	Helicase with zinc finger domain 2 OS=Homo sapiens GN=HELZ2 PE=1 SV=6	NULL
evm.model.Hic_asm_10.1348	regulator of nonsense transcripts 1 homolog; K14326 regulator of nonsense transcripts 1 [EC:3.6.4.-] (A)	PREDICTED: helicase with zinc finger domain 2-like [Crassostrea gigas]	Helicase with zinc finger domain 2 OS=Homo sapiens GN=HELZ2 PE=1 SV=6	NULL
evm.model.Hic_asm_10.1358	hypothetical protein; K14326 regulator of nonsense transcripts 1 [EC:3.6.4.-] (A)	hypothetical protein CGI_10027441 [Crassostrea gigas]	Helicase with zinc finger domain 2 OS=Homo sapiens GN=HELZ2 PE=1 SV=6	CD44 antigen	Biological Process: cell adhesion (GO:0007155), Cellular Component: membrane (GO:0016020)
evm.model.Hic_asm_10.1362	hypothetical protein; K14326 regulator of nonsense transcripts 1 [EC:3.6.4.-] (A)	hypothetical protein CGI_10027441 [Crassostrea gigas]	Helicase with zinc finger domain 2 OS=Homo sapiens GN=HELZ2 PE=1 SV=6	NULL
evm.model.Hic_asm_10.1365	hypothetical protein; K14326 regulator of nonsense transcripts 1 [EC:3.6.4.-] (A)	PREDICTED: helicase with zinc finger domain 2-like isoform X5 [Crassostrea gigas]	Helicase with zinc finger domain 2 OS=Homo sapiens GN=HELZ2 PE=1 SV=6	NULL
evm.model.Hic_asm_10.1367	hypothetical protein; K14326 regulator of nonsense transcripts 1 [EC:3.6.4.-] (A)	hypothetical protein CGI_10027441 [Crassostrea gigas]	Helicase with zinc finger domain 2 OS=Homo sapiens GN=HELZ2 PE=1 SV=6	NULL
evm.model.Hic_asm_10.1368	exoribonuclease R; K12585 exosome complex exonuclease DIS3/RRP44 [EC:3.1.13.-] (A)	PREDICTED: helicase with zinc finger domain 2-like [Crassostrea gigas]	Helicase with zinc finger domain 2 OS=Homo sapiens GN=HELZ2 PE=1 SV=6	NULL
evm.model.Hic_asm_10.1369	NA	NA	NA	Ubiquitous surface protein
evm.model.Hic_asm_10.1370	KLTH0D05786p; K14326 regulator of nonsense transcripts 1 [EC:3.6.4.-] (A)	hypothetical protein CGI_10027445 [Crassostrea gigas]	Helicase with zinc finger domain 2 OS=Mus musculus GN=Helz2 PE=1 SV=1	DNA topoisomerase, type IIA, subunit B	Molecular Function: DNA binding (GO:0003677), Molecular Function: DNA topoisomerase type II (ATP-hydrolyzing) activity (GO:0003918), Molecular Function: ATP binding (GO:0005524), Biological Process: DNA topological change (GO:0006265)
evm.model.Hic_asm_10.1374.1	regulator of nonsense transcripts 1 homolog; K14326 regulator of nonsense transcripts 1 [EC:3.6.4.-] (A)	PREDICTED: helicase with zinc finger domain 2-like isoform X5 [Crassostrea gigas]	Helicase with zinc finger domain 2 OS=Homo sapiens GN=HELZ2 PE=1 SV=6	NULL
evm.model.Hic_asm_10.1454	ATP-dependent helicase NAM7; K14326 regulator of nonsense transcripts 1 [EC:3.6.4.-] (A)	PREDICTED: helicase with zinc finger domain 2-like isoform X5 [Crassostrea gigas]	Helicase with zinc finger domain 2 OS=Homo sapiens GN=HELZ2 PE=1 SV=6	NULL
evm.model.Hic_asm_10.1455	hypothetical protein; K14326 regulator of nonsense transcripts 1 [EC:3.6.4.-] (A)	hypothetical protein CGI_10027441 [Crassostrea gigas]	Helicase with zinc finger domain 2 OS=Homo sapiens GN=HELZ2 PE=1 SV=6	Asparaginase/glutaminase	Biological Process: cellular amino acid metabolic process (GO:0006520)
evm.model.Hic_asm_10.848	hypothetical protein; K14326 regulator of nonsense transcripts 1 [EC:3.6.4.-] (A)	PREDICTED: helicase with zinc finger domain 2-like isoform X5 [Crassostrea gigas]	Helicase with zinc finger domain 2 OS=Homo sapiens GN=HELZ2 PE=1 SV=6	Tetrahydrofolate dehydrogenase/cyclohydrolase	Molecular Function: catalytic activity (GO:0003824), Molecular Function: methylenetetrahydrofolate dehydrogenase (NADP+) activity (GO:0004488), Biological Process: folic acid-containing compound biosynthetic process (GO:0009396), Biological Process: oxidation-reduction process (GO:0055114)
evm.model.Hic_asm_8.2153	probable RNA helicase SDE3-like; K18422 helicase MOV-10 [EC:3.6.4.13] (A)	Putative helicase with zinc finger domain [Crassostrea gigas]	Probable helicase with zinc finger domain OS=Danio rerio GN=helz PE=2 SV=1	NULL
evm.model.Hic_asm_8.2154	NA	PREDICTED: probable helicase with zinc finger domain [Crassostrea gigas]	Probable helicase with zinc finger domain OS=Homo sapiens GN=HELZ PE=1 SV=2	Zinc finger, C2H2	Molecular Function: metal ion binding (GO:0046872)
evm.model.Hic_asm_8.2175	ATP-dependent helicase NAM7, putative; K18422 helicase MOV-10 [EC:3.6.4.13] (A)	Putative helicase with zinc finger domain [Crassostrea gigas]	Probable helicase with zinc finger domain OS=Danio rerio GN=helz PE=2 SV=1	Ribonuclease II/R	Molecular Function: RNA binding (GO:0003723), Molecular Function: ribonuclease activity (GO:0004540)
evm.model.Hic_asm_0.1403	homer protein homolog 3-like; K15010 homer (A)	hypothetical protein LOTGIDRAFT_163018 [Lottia gigantea]	NXPE family member 4 OS=Mus musculus GN=Nxpe4 PE=2 SV=1	Neurexophilin/NXPE
evm.model.Hic_asm_0.861	homer protein homolog 3-like; K15010 homer (A)	hypothetical protein LOTGIDRAFT_238812 [Lottia gigantea]	NXPE family member 3 OS=Bos taurus GN=NXPE3 PE=2 SV=1	Bacteriophage T4, Gp5, tail-associated lysozyme	Molecular Function: lysozyme activity (GO:0003796), Biological Process: cell wall macromolecule catabolic process (GO:0016998)
evm.model.Hic_asm_12.1525	homer protein homolog 3-like; K15010 homer (A)	PREDICTED: uncharacterized protein LOC101861110 [Aplysia californica]	NXPE family member 4 OS=Rattus norvegicus GN=Nxpe4 PE=2 SV=1	Neurexophilin/NXPE
evm.model.Hic_asm_12.1669	homer protein homolog 3-like; K15010 homer (A)	hypothetical protein LOTGIDRAFT_155642 [Lottia gigantea]	NXPE family member 4 OS=Rattus norvegicus GN=Nxpe4 PE=2 SV=1	NULL
evm.model.Hic_asm_12.622	homer protein homolog 3-like; K15010 homer (A)	hypothetical protein LOTGIDRAFT_155642 [Lottia gigantea]	NXPE family member 4 OS=Homo sapiens GN=NXPE4 PE=2 SV=1	NULL
evm.model.Hic_asm_12.820	NA	PREDICTED: NXPE family member 3-like [Aplysia californica]	NXPE family member 4 OS=Homo sapiens GN=NXPE4 PE=2 SV=1	NULL
evm.model.Hic_asm_16.369	homer protein homolog 3-like; K15010 homer (A)	hypothetical protein LOTGIDRAFT_163018 [Lottia gigantea]	NXPE family member 4 OS=Mus musculus GN=Nxpe4 PE=2 SV=1	Cholecystokinin receptor type A	Molecular Function: cholecystokinin receptor activity (GO:0004951), Biological Process: G-protein coupled receptor signaling pathway (GO:0007186), Cellular Component: integral to membrane (GO:0016021)
evm.model.Hic_asm_16.371	NA	hypothetical protein LOTGIDRAFT_155642 [Lottia gigantea]	NXPE family member 3 OS=Bos taurus GN=NXPE3 PE=2 SV=1	NULL
evm.model.Hic_asm_16.372	homer protein homolog 3-like; K15010 homer (A)	hypothetical protein LOTGIDRAFT_163018 [Lottia gigantea]	NXPE family member 4 OS=Rattus norvegicus GN=Nxpe4 PE=2 SV=1	ClpA/B family	Molecular Function: ATP binding (GO:0005524)
evm.model.Hic_asm_3.674	homer protein homolog 3-like; K15010 homer (A)	hypothetical protein LOTGIDRAFT_155642 [Lottia gigantea]	NXPE family member 3 OS=Danio rerio GN=nxpe3 PE=2 SV=1	PC-Esterase
evm.model.Hic_asm_3.677	homer protein homolog 3-like; K15010 homer (A)	hypothetical protein LOTGIDRAFT_155642 [Lottia gigantea]	NXPE family member 4 OS=Homo sapiens GN=NXPE4 PE=2 SV=1	Aquaporin 3
evm.model.Hic_asm_4.1764	homer protein homolog 3-like; K15010 homer (A)	hypothetical protein LOTGIDRAFT_163018 [Lottia gigantea]	NXPE family member 4 OS=Rattus norvegicus GN=Nxpe4 PE=2 SV=1	Meiotic recombination, Rec114	Biological Process: reciprocal meiotic recombination (GO:0007131)
evm.model.Hic_asm_5.797	homer protein homolog 3-like; K15010 homer (A)	hypothetical protein LOTGIDRAFT_155642 [Lottia gigantea]	NXPE family member 3 OS=Danio rerio GN=nxpe3 PE=2 SV=1	Neurexophilin/NXPE
evm.model.Hic_asm_7.252_evm.model.Hic_asm_7.253	homer protein homolog 3-like; K15010 homer (A)	hypothetical protein LOTGIDRAFT_155642 [Lottia gigantea]	NXPE family member 3 OS=Danio rerio GN=nxpe3 PE=2 SV=1	Neurexophilin/NXPE
evm.model.Hic_asm_8.2906	homer protein homolog 3-like; K15010 homer (A)	hypothetical protein LOTGIDRAFT_155642 [Lottia gigantea]	NXPE family member 3 OS=Danio rerio GN=nxpe3 PE=2 SV=1	Phosphorylase kinase, gamma catalytic subunit	Molecular Function: phosphorylase kinase activity (GO:0004689), Molecular Function: calmodulin binding (GO:0005516), Molecular Function: ATP binding (GO:0005524), Cellular Component: phosphorylase kinase complex (GO:0005964), Biological Process: glycogen biosynthetic process (GO:0005978), Biological Process: protein phosphorylation (GO:0006468)
evm.model.Hic_asm_9.450	homer protein homolog 3-like; K15010 homer (A)	hypothetical protein LOTGIDRAFT_155642 [Lottia gigantea]	NXPE family member 4 OS=Rattus norvegicus GN=Nxpe4 PE=2 SV=1	NULL
evm.model.original_1099.1	homer protein homolog 3-like; K15010 homer (A)	hypothetical protein LOTGIDRAFT_238812 [Lottia gigantea]	NXPE family member 4 OS=Mus musculus GN=Nxpe4 PE=2 SV=1	Peptidase A1	Molecular Function: aspartic-type endopeptidase activity (GO:0004190), Biological Process: proteolysis (GO:0006508)
evm.model.Hic_asm_1.3080	D-beta-hydroxybutyrate dehydrogenase, mitochondrial-like; K00019 3-hydroxybutyrate dehydrogenase [EC:1.1.1.30] (A)	PREDICTED: D-beta-hydroxybutyrate dehydrogenase, mitochondrial-like [Crassostrea gigas]	Retinol dehydrogenase 2 OS=Rattus norvegicus GN=Rdh2 PE=1 SV=1	Glucose/ribitol dehydrogenase
evm.model.Hic_asm_13.1312	retinol dehydrogenase, retinaldehyde reductase; K11154 retinol dehydrogenase 16 [EC:1.1.1.-] (A)	PREDICTED: retinol dehydrogenase 2-like [Crassostrea gigas]	Dehydrogenase/reductase SDR family member 9 OS=Homo sapiens GN=DHRS9 PE=1 SV=1	Short-chain dehydrogenase/reductase SDR	Biological Process: metabolic process (GO:0008152), Molecular Function: oxidoreductase activity (GO:0016491)
evm.model.Hic_asm_13.1575	HSD17B6; hydroxysteroid (17-beta) dehydrogenase 6; K13369 17beta-estradiol 17-dehydrogenase / all-trans-retinol dehydrogenase (NAD+) / 3alpha(17beta)-hydroxysteroid dehydrogenase (NAD+) [EC:1.1.1.62 1.1.1.105 1.1.1.239] (A)	hypothetical protein LOTGIDRAFT_200713 [Lottia gigantea]	17-beta-hydroxysteroid dehydrogenase type 6 OS=Homo sapiens GN=HSD17B6 PE=1 SV=1	Short-chain dehydrogenase/reductase SDR	Biological Process: metabolic process (GO:0008152), Molecular Function: oxidoreductase activity (GO:0016491)
evm.model.Hic_asm_13.1605.1	retinol dehydrogenase 16-like; K11154 retinol dehydrogenase 16 [EC:1.1.1.-] (A)	hypothetical protein LOTGIDRAFT_200713 [Lottia gigantea]	17-beta-hydroxysteroid dehydrogenase type 6 OS=Bos taurus GN=HSD17B6 PE=2 SV=1	Short-chain dehydrogenase/reductase SDR	Biological Process: metabolic process (GO:0008152), Molecular Function: oxidoreductase activity (GO:0016491)
evm.model.Hic_asm_13.1927	HSD17B6; hydroxysteroid (17-beta) dehydrogenase 6; K13369 17beta-estradiol 17-dehydrogenase / all-trans-retinol dehydrogenase (NAD+) / 3alpha(17beta)-hydroxysteroid dehydrogenase (NAD+) [EC:1.1.1.62 1.1.1.105 1.1.1.239] (A)	hypothetical protein LOTGIDRAFT_200713 [Lottia gigantea]	17-beta-hydroxysteroid dehydrogenase type 6 OS=Bos taurus GN=HSD17B6 PE=2 SV=1	Short-chain dehydrogenase/reductase SDR	Biological Process: metabolic process (GO:0008152), Molecular Function: oxidoreductase activity (GO:0016491)
evm.model.Hic_asm_13.1928	rdh5; retinol dehydrogenase 5 (11-cis/9-cis); K00061 11-cis-retinol dehydrogenase [EC:1.1.1.315] (A)	PREDICTED: retinol dehydrogenase 7-like isoform X2 [Aplysia californica]	17-beta-hydroxysteroid dehydrogenase type 6 OS=Bos taurus GN=HSD17B6 PE=2 SV=1	Short-chain dehydrogenase/reductase SDR	Biological Process: metabolic process (GO:0008152), Molecular Function: oxidoreductase activity (GO:0016491)
evm.model.Hic_asm_15.585	retinol dehydrogenase 16-like; K11154 retinol dehydrogenase 16 [EC:1.1.1.-] (A)	PREDICTED: retinol dehydrogenase 16-like isoform X1 [Equus caballus]	Retinol dehydrogenase 7 OS=Rattus norvegicus GN=Rdh7 PE=2 SV=1	Short-chain dehydrogenase/reductase SDR	Biological Process: metabolic process (GO:0008152), Molecular Function: oxidoreductase activity (GO:0016491)
evm.model.Hic_asm_8.2064	myosin heavy chain, striated muscle-like; K17751 myosin heavy chain 6/7 (A)	myosin heavy chain [Pecten maximus]	Myosin heavy chain, striated muscle OS=Argopecten irradians PE=1 SV=1	NULL
evm.model.Hic_asm_8.2065	myosin heavy chain, striated muscle-like; K17751 myosin heavy chain 6/7 (A)	PREDICTED: myosin heavy chain, striated muscle-like isoform X1 [Crassostrea gigas]	Myosin heavy chain, striated muscle OS=Argopecten irradians PE=1 SV=1	IQ motif, EF-hand binding site	Molecular Function: protein binding (GO:0005515)
evm.model.Hic_asm_8.2066	myosin heavy chain, striated muscle-like; K17751 myosin heavy chain 6/7 (A)	myosin heavy chain [Argopecten irradians]	Myosin heavy chain, striated muscle OS=Argopecten irradians PE=1 SV=1	IQ motif, EF-hand binding site	Molecular Function: protein binding (GO:0005515)
evm.model.Hic_asm_8.2068	myosin heavy chain, striated muscle-like; K17751 myosin heavy chain 6/7 (A)	Myosin heavy chain, striated muscle [Crassostrea gigas]	Myosin heavy chain, striated muscle OS=Argopecten irradians PE=1 SV=1	Flagellar assembly protein FliH	Biological Process: ciliary or bacterial-type flagellar motility (GO:0001539), Molecular Function: motor activity (GO:0003774), Cellular Component: bacterial-type flagellum (GO:0009288)
evm.model.Hic_asm_8.2069	myosin heavy chain, striated muscle-like; K17751 myosin heavy chain 6/7 (A)	myosin heavy chain [Argopecten irradians]	Myosin heavy chain, striated muscle OS=Argopecten irradians PE=1 SV=1	IQ motif, EF-hand binding site	Molecular Function: protein binding (GO:0005515)
evm.model.Hic_asm_8.2076	myosin heavy chain, striated muscle-like; K17751 myosin heavy chain 6/7 (A)	myosin heavy chain [Argopecten irradians]	Myosin heavy chain, striated muscle OS=Argopecten irradians PE=1 SV=1	Myosin, N-terminal, SH3-like	Molecular Function: motor activity (GO:0003774), Molecular Function: ATP binding (GO:0005524), Cellular Component: myosin complex (GO:0016459)
evm.model.Hic_asm_8.2313_evm.model.Hic_asm_8.2314	myosin heavy chain, non-muscle; K10352 myosin heavy chain (A)	PREDICTED: myosin heavy chain, non-muscle isoform X7 [Aplysia californica]	Myosin heavy chain, non-muscle OS=Drosophila melanogaster GN=zip PE=1 SV=2	Myosin, N-terminal, SH3-like	Molecular Function: motor activity (GO:0003774), Molecular Function: ATP binding (GO:0005524), Cellular Component: myosin complex (GO:0016459)
evm.model.Hic_asm_8.592	myosin heavy chain, striated muscle-like; K17751 myosin heavy chain 6/7 (A)	PREDICTED: LOW QUALITY PROTEIN: myosin heavy chain, striated muscle [Aplysia californica]	Myosin heavy chain, striated muscle OS=Argopecten irradians PE=1 SV=1	Myosin tail	Molecular Function: motor activity (GO:0003774), Cellular Component: myosin complex (GO:0016459)
evm.model.Hic_asm_8.593	myosin heavy chain, striated muscle-like; K17751 myosin heavy chain 6/7 (A)	PREDICTED: myosin heavy chain, striated muscle-like [Crassostrea gigas]	Myosin heavy chain, striated muscle OS=Argopecten irradians PE=1 SV=1	NULL
evm.model.Hic_asm_1.2377	NACHT, LRR and PYD domains-containing protein 12-like; K12800 NACHT, LRR and PYD domains-containing protein 3 (A)	PREDICTED: uncharacterized protein LOC105333786 isoform X1 [Crassostrea gigas]	NA	Fibronectin, type III	Molecular Function: protein binding (GO:0005515)
evm.model.Hic_asm_1.318.2	NACHT, LRR and PYD domains-containing protein 12-like; K12800 NACHT, LRR and PYD domains-containing protein 3 (A)	PREDICTED: uncharacterized protein LOC105333786 isoform X2 [Crassostrea gigas]	NA	NULL
evm.model.Hic_asm_10.2393	hypothetical protein; K19676 intraflagellar transport protein 172 (A)	hypothetical protein BRAFLDRAFT_128752 [Branchiostoma floridae]	Intraflagellar transport protein 172 homolog OS=Rattus norvegicus GN=Ift172 PE=1 SV=1	NULL
evm.model.Hic_asm_10.2394	hypothetical protein; K19676 intraflagellar transport protein 172 (A)	PREDICTED: intraflagellar transport protein 172 homolog isoform X2 [Aplysia californica]	Intraflagellar transport protein 172 homolog OS=Homo sapiens GN=IFT172 PE=1 SV=2	NULL
evm.model.Hic_asm_13.2200	NACHT, LRR and PYD domains-containing protein 12-like; K12800 NACHT, LRR and PYD domains-containing protein 3 (A)	PREDICTED: uncharacterized protein LOC105332328 [Crassostrea gigas]	NA	Cell division protein GTP binding	Molecular Function: GTP binding (GO:0005525), Biological Process: cell cycle (GO:0007049)
evm.model.Hic_asm_15.777	NACHT, LRR and PYD domains-containing protein 12-like; K12800 NACHT, LRR and PYD domains-containing protein 3 (A)	PREDICTED: uncharacterized protein LOC105333786 isoform X1 [Crassostrea gigas]	NA	Fibronectin, type III	Molecular Function: protein binding (GO:0005515)
evm.model.Hic_asm_16.51	NACHT, LRR and PYD domains-containing protein 12-like; K12800 NACHT, LRR and PYD domains-containing protein 3 (A)	PREDICTED: uncharacterized protein LOC105333786 isoform X1 [Crassostrea gigas]	NA	Fibronectin, type III	Molecular Function: protein binding (GO:0005515)
evm.model.Hic_asm_16.52	NACHT, LRR and PYD domains-containing protein 12-like; K12800 NACHT, LRR and PYD domains-containing protein 3 (A)	PREDICTED: uncharacterized protein LOC105332328 [Crassostrea gigas]	E3 ubiquitin-protein ligase TRIM33 OS=Xenopus laevis GN=trim33 PE=1 SV=1	NULL
evm.model.Hic_asm_16.53	NACHT, LRR and PYD domains-containing protein 12-like; K12800 NACHT, LRR and PYD domains-containing protein 3 (A)	hypothetical protein CGI_10023394 [Crassostrea gigas]	E3 ubiquitin-protein ligase TRIM33 OS=Danio rerio GN=trim33 PE=2 SV=1	NULL
evm.model.Hic_asm_2.1844	NACHT, LRR and PYD domains-containing protein 12-like; K12800 NACHT, LRR and PYD domains-containing protein 3 (A)	PREDICTED: uncharacterized protein LOC105333786 isoform X2 [Crassostrea gigas]	E3 ubiquitin-protein ligase TRIM33 OS=Danio rerio GN=trim33 PE=2 SV=1	Fibronectin, type III	Molecular Function: protein binding (GO:0005515)
evm.model.Hic_asm_6.841	NACHT, LRR and PYD domains-containing protein 12-like; K12800 NACHT, LRR and PYD domains-containing protein 3 (A)	PREDICTED: uncharacterized protein LOC105333786 isoform X1 [Crassostrea gigas]	Twitchin OS=Caenorhabditis elegans GN=unc-22 PE=1 SV=3	Fibronectin, type III	Molecular Function: protein binding (GO:0005515)
evm.model.Hic_asm_6.842	tripartite motif-containing protein 2-like; K11997 tripartite motif-containing protein 2/3 (A)	PREDICTED: uncharacterized protein LOC105324669 [Crassostrea gigas]	E3 ubiquitin-protein ligase TRIM33 OS=Danio rerio GN=trim33 PE=2 SV=1	Diacylglycerol/phorbol-ester binding
evm.model.Hic_asm_6.843	NACHT, LRR and PYD domains-containing protein 12-like; K12800 NACHT, LRR and PYD domains-containing protein 3 (A)	PREDICTED: uncharacterized protein LOC105333786 isoform X2 [Crassostrea gigas]	Titin OS=Drosophila melanogaster GN=sls PE=1 SV=3	Fibronectin, type III	Molecular Function: protein binding (GO:0005515)
evm.model.Hic_asm_6.844	NA	PREDICTED: uncharacterized protein LOC105339033 [Crassostrea gigas]	NA	Octopamine receptor	Molecular Function: octopamine receptor activity (GO:0004989), Biological Process: G-protein coupled receptor signaling pathway (GO:0007186), Cellular Component: integral to membrane (GO:0016021)
evm.model.Hic_asm_6.845	NACHT, LRR and PYD domains-containing protein 12-like; K12800 NACHT, LRR and PYD domains-containing protein 3 (A)	PREDICTED: uncharacterized protein LOC105333786 isoform X2 [Crassostrea gigas]	Titin OS=Drosophila melanogaster GN=sls PE=1 SV=3	Cell division protein GTP binding	Molecular Function: GTP binding (GO:0005525), Biological Process: cell cycle (GO:0007049)
evm.model.Hic_asm_6.846	NACHT, LRR and PYD domains-containing protein 12-like; K12800 NACHT, LRR and PYD domains-containing protein 3 (A)	PREDICTED: uncharacterized protein LOC105333786 isoform X1 [Crassostrea gigas]	Transcription intermediary factor 1-beta OS=Homo sapiens GN=TRIM28 PE=1 SV=5	Cell division protein GTP binding	Molecular Function: GTP binding (GO:0005525), Biological Process: cell cycle (GO:0007049)
evm.model.Hic_asm_6.879	NACHT, LRR and PYD domains-containing protein 12-like; K12800 NACHT, LRR and PYD domains-containing protein 3 (A)	PREDICTED: uncharacterized protein LOC105333786 isoform X2 [Crassostrea gigas]	Transcription intermediary factor 1-beta OS=Rattus norvegicus GN=Trim28 PE=1 SV=2	Cell division protein GTP binding	Molecular Function: GTP binding (GO:0005525), Biological Process: cell cycle (GO:0007049)
evm.model.Hic_asm_6.880	NACHT, LRR and PYD domains-containing protein 12-like; K12800 NACHT, LRR and PYD domains-containing protein 3 (A)	PREDICTED: uncharacterized protein LOC105333786 isoform X2 [Crassostrea gigas]	NA	NULL
evm.model.Hic_asm_7.1812	NACHT, LRR and PYD domains-containing protein 12-like; K12800 NACHT, LRR and PYD domains-containing protein 3 (A)	PREDICTED: uncharacterized protein LOC105333786 isoform X1 [Crassostrea gigas]	NA	NULL
evm.model.Hic_asm_8.460	NACHT, LRR and PYD domains-containing protein 12-like; K12800 NACHT, LRR and PYD domains-containing protein 3 (A)	PREDICTED: uncharacterized protein LOC105333786 isoform X1 [Crassostrea gigas]	NA	Cell division protein GTP binding	Molecular Function: GTP binding (GO:0005525), Biological Process: cell cycle (GO:0007049)
evm.model.Hic_asm_8.461	NACHT, LRR and PYD domains-containing protein 12-like; K12800 NACHT, LRR and PYD domains-containing protein 3 (A)	PREDICTED: uncharacterized protein LOC105333786 isoform X1 [Crassostrea gigas]	NA	Fibronectin, type III	Molecular Function: protein binding (GO:0005515)
evm.model.original_1047.1	NACHT, LRR and PYD domains-containing protein 12-like; K12800 NACHT, LRR and PYD domains-containing protein 3 (A)	PREDICTED: uncharacterized protein LOC105332328 [Crassostrea gigas]	NA	Cell division protein GTP binding	Molecular Function: GTP binding (GO:0005525), Biological Process: cell cycle (GO:0007049)
evm.model.Hic_asm_13.2220	NA	PREDICTED: uncharacterized protein LOC105343986 [Crassostrea gigas]	NA	Zinc finger, SWIM-type	Molecular Function: zinc ion binding (GO:0008270)
evm.model.Hic_asm_18.247	NA	Vacuolar protein sorting-associated protein 13C [Crassostrea gigas]	NA	Harbinger transposase-derived nuclease domain
evm.model.Hic_asm_18.507	NA	PREDICTED: uncharacterized protein LOC105328234 [Crassostrea gigas]	NA	Zinc finger, SWIM-type	Molecular Function: zinc ion binding (GO:0008270)
evm.model.Hic_asm_3.692	NA	PREDICTED: uncharacterized protein LOC105343986 [Crassostrea gigas]	NA	DNA topoisomerase, type IIA, subunit B	Molecular Function: DNA binding (GO:0003677), Molecular Function: DNA topoisomerase type II (ATP-hydrolyzing) activity (GO:0003918), Molecular Function: ATP binding (GO:0005524), Biological Process: DNA topological change (GO:0006265)
evm.model.Hic_asm_5.1717	NA	PREDICTED: uncharacterized protein LOC105343986 [Crassostrea gigas]	NA	Potassium channel, voltage-dependent, EAG	Molecular Function: voltage-gated potassium channel activity (GO:0005249), Biological Process: potassium ion transport (GO:0006813), Cellular Component: membrane (GO:0016020)
evm.model.Hic_asm_8.531	NA	hypothetical protein CGI_10025775 [Crassostrea gigas]	NA	Zinc finger, SWIM-type	Molecular Function: zinc ion binding (GO:0008270)
evm.model.Hic_asm_9.393	NA	PREDICTED: uncharacterized protein LOC105343986 [Crassostrea gigas]	NA	Transcription regulator HTH, GntR	Molecular Function: sequence-specific DNA binding transcription factor activity (GO:0003700), Biological Process: regulation of transcription, DNA-dependent (GO:0006355)
evm.model.Hic_asm_11.712	NA	PREDICTED: uncharacterized protein LOC105326725 [Crassostrea gigas]	Complement C1q-like protein 4 OS=Mus musculus GN=C1ql4 PE=1 SV=1	Complement C1q protein
evm.model.Hic_asm_11.714	NA	PREDICTED: uncharacterized protein LOC105326725 [Crassostrea gigas]	NA	Complement C1q protein
evm.model.Hic_asm_17.1082	NA	PREDICTED: uncharacterized protein LOC105326725 [Crassostrea gigas]	Complement C1q-like protein 4 OS=Mus musculus GN=C1ql4 PE=1 SV=1	Complement C1q protein
evm.model.Hic_asm_17.1083	NA	PREDICTED: uncharacterized protein LOC105326725 [Crassostrea gigas]	Complement C1q-like protein 4 OS=Mus musculus GN=C1ql4 PE=1 SV=1	Complement C1q protein
evm.model.Hic_asm_17.1756	NA	Complement C1q-like protein 4 [Crassostrea gigas]	Complement C1q-like protein 4 OS=Mus musculus GN=C1ql4 PE=1 SV=1	Transferrin family	Cellular Component: extracellular region (GO:0005576), Biological Process: iron ion transport (GO:0006826), Biological Process: cellular iron ion homeostasis (GO:0006879), Molecular Function: ferric iron binding (GO:0008199)
evm.model.Hic_asm_17.274	NA	Complement C1q-like protein 4 [Crassostrea gigas]	NA	Complement C1q protein
evm.model.Hic_asm_17.275	NA	PREDICTED: uncharacterized protein LOC105326725 [Crassostrea gigas]	NA	Complement C1q protein
evm.model.Hic_asm_17.679	NA	PREDICTED: uncharacterized protein LOC105326725 [Crassostrea gigas]	NA	Complement C1q protein
evm.model.Hic_asm_2.1275	NA	Complement C1q-like protein 4 [Crassostrea gigas]	Complement C1q-like protein 4 OS=Mus musculus GN=C1ql4 PE=1 SV=1	Complement C1q protein
evm.model.Hic_asm_4.1231	hypothetical protein; K18744 caprin-2 (A)	PREDICTED: uncharacterized protein LOC105326725 [Crassostrea gigas]	Complement C1q-like protein 4 OS=Mus musculus GN=C1ql4 PE=1 SV=1	Complement C1q protein
evm.model.Hic_asm_5.1405	caprin2; caprin family member 2; K18744 caprin-2 (A)	Complement C1q-like protein 4 [Crassostrea gigas]	Complement C1q-like protein 2 OS=Mus musculus GN=C1ql2 PE=1 SV=1	Complement C1q protein
evm.model.Hic_asm_5.1505	NA	PREDICTED: complement C1q-like protein 2 isoform X2 [Crassostrea gigas]	C1q-related factor OS=Homo sapiens GN=C1QL1 PE=2 SV=1	Complement C1q protein
evm.model.Hic_asm_0.424	EGF-like domain-containing protein; K17307 fibulin 1/2 (A)	EGF-like domain-containing protein [Dictyostelium discoideum AX4]	Matrilin-2 OS=Homo sapiens GN=MATN2 PE=1 SV=4	NULL
evm.model.Hic_asm_0.425	inactive tyrosine-protein kinase 7-like; K05127 PTK7 protein tyrosine kinase 7 [EC:2.7.10.1] (A)	PREDICTED: uncharacterized protein LOC102808657 [Saccoglossus kowalevskii]	Peroxidasin homolog OS=Caenorhabditis briggsae GN=pxn-1 PE=3 SV=1	Immunoglobulin-like domain	Molecular Function: protein binding (GO:0005515)
evm.model.Hic_asm_0.580	fibrillin-1-like; K06825 fibrillin 1 (A)	PREDICTED: fibrillin-1-like [Saccoglossus kowalevskii]	Fibrillin-2 OS=Mus musculus GN=Fbn2 PE=1 SV=2	NULL
evm.model.Hic_asm_0.620	EGF-like domain-containing protein; K17307 fibulin 1/2 (A)	EGF-like domain-containing protein [Polysphondylium pallidum PN500]	Matrilin-2 OS=Homo sapiens GN=MATN2 PE=1 SV=4	NULL
evm.model.Hic_asm_0.687.1	EGF-like domain-containing protein; K17307 fibulin 1/2 (A)	EGF-like domain-containing protein [Polysphondylium pallidum PN500]	Matrilin-2 OS=Homo sapiens GN=MATN2 PE=1 SV=4	Complement Clr-like EGF domain
evm.model.Hic_asm_0.688	deleted in malignant brain tumors 1 protein-like; K17307 fibulin 1/2 (A)	PREDICTED: deleted in malignant brain tumors 1 protein-like [Amphimedon queenslandica]	Fibrillin-3 OS=Homo sapiens GN=FBN3 PE=2 SV=3	SRCR domain	Molecular Function: scavenger receptor activity (GO:0005044), Cellular Component: membrane (GO:0016020)
evm.model.Hic_asm_0.731.1	fibrillin-1-like; K06825 fibrillin 1 (A)	PREDICTED: fibrillin-1-like [Saccoglossus kowalevskii]	Fibrillin-1 OS=Homo sapiens GN=FBN1 PE=1 SV=3	Epidermal growth factor-like domain	Molecular Function: protein binding (GO:0005515)
evm.model.Hic_asm_1.2831	gas6; growth arrest-specific 6; K05464 growth arrest-specific 6 (A)	PREDICTED: uncharacterized protein LOC102808657 [Saccoglossus kowalevskii]	Epidermal growth factor-like protein 7 OS=Homo sapiens GN=EGFL7 PE=1 SV=3	NULL
evm.model.Hic_asm_1.2835	hypothetical protein; K17307 fibulin 1/2 (A)	hypothetical protein DICPUDRAFT_15402 [Dictyostelium purpureum]	Matrilin-2 OS=Homo sapiens GN=MATN2 PE=1 SV=4	Complement Clr-like EGF domain
evm.model.Hic_asm_1.3204.1	EGF-like domain-containing protein; K17307 fibulin 1/2 (A)	EGF-like domain-containing protein [Polysphondylium pallidum PN500]	Fibrillin-2 OS=Homo sapiens GN=FBN2 PE=1 SV=3	von Willebrand factor, type A
evm.model.Hic_asm_11.842	EGF-like domain-containing protein; K17307 fibulin 1/2 (A)	EGF-like domain-containing protein [Polysphondylium pallidum PN500]	Fibulin-1 OS=Gallus gallus GN=FBLN1 PE=2 SV=2	Immunoglobulin-like domain	Molecular Function: protein binding (GO:0005515)
evm.model.Hic_asm_15.219	hypothetical protein; K17307 fibulin 1/2 (A)	EGF-like domain-containing protein [Polysphondylium pallidum PN500]	Matrilin-2 OS=Homo sapiens GN=MATN2 PE=1 SV=4	Immunoglobulin-like domain	Molecular Function: protein binding (GO:0005515)
evm.model.Hic_asm_15.220	hypothetical protein; K17307 fibulin 1/2 (A)	EGF-like domain-containing protein [Polysphondylium pallidum PN500]	Matrilin-2 OS=Homo sapiens GN=MATN2 PE=1 SV=4	Epidermal growth factor-like domain	Molecular Function: protein binding (GO:0005515)
evm.model.Hic_asm_17.767	WIF-1, GB10372, shf; WNT inhibitory factor 1; K01691 WNT inhibitory factor 1 (A)	PREDICTED: uncharacterized protein LOC102808890 [Saccoglossus kowalevskii]	Epidermal growth factor-like protein 7 OS=Mus musculus GN=Egfl7 PE=2 SV=2	Epidermal growth factor-like domain	Molecular Function: protein binding (GO:0005515)
evm.model.Hic_asm_7.1770	EGF-like domain-containing protein; K17307 fibulin 1/2 (A)	EGF-like domain-containing protein [Dictyostelium discoideum AX4]	Matrilin-2 OS=Homo sapiens GN=MATN2 PE=1 SV=4	NULL
evm.model.Hic_asm_8.281	fibrillin-1-like; K06825 fibrillin 1 (A)	PREDICTED: fibrillin-2-like, partial [Amphimedon queenslandica]	Fibrillin-1 OS=Bos taurus GN=FBN1 PE=1 SV=1	NULL
evm.model.Hic_asm_8.289	EGF-like domain-containing protein; K17307 fibulin 1/2 (A)	EGF-like domain-containing protein [Polysphondylium pallidum PN500]	Fibrillin-2 OS=Homo sapiens GN=FBN2 PE=1 SV=3	Complement Clr-like EGF domain
evm.model.Hic_asm_8.293	deleted in malignant brain tumors 1 protein-like; K17307 fibulin 1/2 (A)	PREDICTED: deleted in malignant brain tumors 1 protein-like [Amphimedon queenslandica]	Matrilin-2 OS=Mus musculus GN=Matn2 PE=2 SV=2	NULL
evm.model.Hic_asm_9.101	fibrillin-1-like; K17307 fibulin 1/2 (A)	PREDICTED: fibrillin-1-like [Aplysia californica]	Fibrillin-2 OS=Homo sapiens GN=FBN2 PE=1 SV=3	TB domain
evm.model.Hic_asm_0.1357	pks-nrps; polyketide synthase-nonribosomal peptide synthetase hybrid; K15391 cyclopiazonic acid synthetase, hybrid polyketide synthase / nonribosomal peptide synthetase (A)	PREDICTED: lovastatin nonaketide synthase-like [Aplysia californica]	Probable polyketide synthase 1 OS=Dictyostelium discoideum GN=stlA PE=1 SV=1	NULL
evm.model.Hic_asm_0.1358	hypothetical protein; K00665 fatty acid synthase, animal type [EC:2.3.1.85] (A)	Putative polyketide synthase 17 [Crassostrea gigas]	Phenolphthiocerol synthesis polyketide synthase type I Pks15/1 OS=Mycobacterium marinum (strain ATCC BAA-535 / M) GN=pks15/1 PE=1 SV=1	NULL
evm.model.Hic_asm_0.1364	similar to polyketide synthase; K15394 hybrid polyketide synthase / nonribosomal peptide synthetase ACE1 (A)	PREDICTED: lovastatin nonaketide synthase-like [Aplysia californica]	Probable polyketide synthase 16 OS=Dictyostelium discoideum GN=pks16 PE=2 SV=1	Potassium channel, inwardly rectifying, Kir3.1	Biological Process: potassium ion transport (GO:0006813), Molecular Function: G-protein activated inward rectifier potassium channel activity (GO:0015467), Cellular Component: membrane (GO:0016020)
evm.model.Hic_asm_10.1979	pks-nrps; polyketide synthase-nonribosomal peptide synthetase hybrid; K15391 cyclopiazonic acid synthetase, hybrid polyketide synthase / nonribosomal peptide synthetase (A)	PREDICTED: uncharacterized protein LOC100373061 [Saccoglossus kowalevskii]	Probable polyketide synthase 16 OS=Dictyostelium discoideum GN=pks16 PE=2 SV=1	Acyl carrier protein-like
evm.model.Hic_asm_10.1980	pks-nrps; polyketide synthase-nonribosomal peptide synthetase hybrid; K15391 cyclopiazonic acid synthetase, hybrid polyketide synthase / nonribosomal peptide synthetase (A)	PREDICTED: lovastatin nonaketide synthase-like [Aplysia californica]	Mycocerosic acid synthase OS=Mycobacterium bovis (strain ATCC BAA-935 / AF2122/97) GN=mas PE=1 SV=2	NULL
evm.model.Hic_asm_17.64	similar to polyketide synthase; K15394 hybrid polyketide synthase / nonribosomal peptide synthetase ACE1 (A)	PREDICTED: lovastatin nonaketide synthase-like [Aplysia californica]	Probable polyketide synthase 1 OS=Dictyostelium discoideum GN=stlA PE=1 SV=1	Polyketide synthase/Fatty acid synthase, KR
evm.model.Hic_asm_3.2244	pks-nrps; polyketide synthase-nonribosomal peptide synthetase hybrid; K15391 cyclopiazonic acid synthetase, hybrid polyketide synthase / nonribosomal peptide synthetase (A)	PREDICTED: lovastatin nonaketide synthase-like [Aplysia californica]	Erythronolide synthase, modules 3 and 4 OS=Saccharopolyspora erythraea GN=eryA PE=1 SV=3	Polyketide synthase, acyl transferase domain
evm.model.Hic_asm_5.1377	pks-nrps; polyketide synthase-nonribosomal peptide synthetase hybrid; K15391 cyclopiazonic acid synthetase, hybrid polyketide synthase / nonribosomal peptide synthetase (A)	PREDICTED: probable polyketide synthase 37-like [Monodelphis domestica]	Phthiocerol synthesis polyketide synthase type I PpsC OS=Mycobacterium tuberculosis (strain ATCC 25618 / H37Rv) GN=ppsC PE=1 SV=2	Acyl transferase
evm.model.Hic_asm_5.1380	pks-nrps; polyketide synthase-nonribosomal peptide synthetase hybrid; K15391 cyclopiazonic acid synthetase, hybrid polyketide synthase / nonribosomal peptide synthetase (A)	PREDICTED: probable polyketide synthase 1 [Stegastes partitus]	Phthiocerol synthesis polyketide synthase type I PpsD OS=Mycobacterium tuberculosis (strain ATCC 25618 / H37Rv) GN=ppsD PE=1 SV=1	Acyl carrier protein-like
evm.model.Hic_asm_5.271	hybrid NRPS/PKS enzyme, putative; K15394 hybrid polyketide synthase / nonribosomal peptide synthetase ACE1 (A)	hypothetical protein BRAFLDRAFT_205831 [Branchiostoma floridae]	Phthiocerol synthesis polyketide synthase type I PpsD OS=Mycobacterium tuberculosis (strain ATCC 25618 / H37Rv) GN=ppsD PE=1 SV=1	NULL
evm.model.Hic_asm_5.272	similar to polyketide synthase; K15419 emericellamide biosynthesis, highly reducing iterative type I polyketide synthase (A)	PREDICTED: uncharacterized protein LOC100373061 [Saccoglossus kowalevskii]	Erythronolide synthase, modules 1 and 2 OS=Saccharopolyspora erythraea GN=eryA PE=1 SV=1	Acyl carrier protein-like
evm.model.Hic_asm_6.1069	polyketide synthase, putative; K15320 6-methylsalicylic acid synthase [EC:2.3.1.165] (A)	PREDICTED: lovastatin nonaketide synthase-like [Aplysia californica]	Phthiocerol synthesis polyketide synthase type I PpsD OS=Mycobacterium tuberculosis (strain ATCC 25618 / H37Rv) GN=ppsD PE=1 SV=1	NULL
evm.model.Hic_asm_6.2469	hybrid PKS-NRPS enzyme, putative; K15394 hybrid polyketide synthase / nonribosomal peptide synthetase ACE1 (A)	PREDICTED: uncharacterized protein LOC100373061 [Saccoglossus kowalevskii]	Erythronolide synthase, modules 1 and 2 OS=Saccharopolyspora erythraea GN=eryA PE=1 SV=1	Polyketide synthase/Fatty acid synthase, KR
evm.model.Hic_asm_6.2496	pks-nrps; polyketide synthase-nonribosomal peptide synthetase hybrid; K15391 cyclopiazonic acid synthetase, hybrid polyketide synthase / nonribosomal peptide synthetase (A)	PREDICTED: uncharacterized protein LOC100373061 [Saccoglossus kowalevskii]	Probable polyketide synthase 16 OS=Dictyostelium discoideum GN=pks16 PE=2 SV=1	Polyketide synthase/Fatty acid synthase, KR
evm.model.Hic_asm_6.2497	pks-nrps; polyketide synthase-nonribosomal peptide synthetase hybrid; K15391 cyclopiazonic acid synthetase, hybrid polyketide synthase / nonribosomal peptide synthetase (A)	hypothetical protein LOTGIDRAFT_113304, partial [Lottia gigantea]	Polyketide synthase PksJ OS=Bacillus subtilis (strain 168) GN=pksJ PE=1 SV=3	Avidin
evm.model.Hic_asm_6.2499	Pc21g12440; K15418 zearalenone synthase, highly reducing iterative type I polyketide synthase (A)	PREDICTED: lovastatin nonaketide synthase-like [Aplysia californica]	Probable polyketide synthase 1 OS=Dictyostelium discoideum GN=stlA PE=1 SV=1	Acyl carrier protein-like
evm.model.Hic_asm_6.2503	NA	hypothetical protein BRAFLDRAFT_96868 [Branchiostoma floridae]	NA	Condensation domain
evm.model.Hic_asm_6.2530	hypothetical protein; K15384 aspyridone synthetase, hybrid polyketide synthase / nonribosomal peptide synthetase (A)	PREDICTED: lovastatin nonaketide synthase-like [Aplysia californica]	Phthioceranic/hydroxyphthioceranic acid synthase OS=Mycobacterium bovis (strain BCG / Pasteur 1173P2) GN=pks2 PE=3 SV=1	Polyketide synthase, acyl transferase domain
evm.model.Hic_asm_6.2549	hybrid NRPS/PKS enzyme, putative; K15394 hybrid polyketide synthase / nonribosomal peptide synthetase ACE1 (A)	hypothetical protein BRAFLDRAFT_205831 [Branchiostoma floridae]	Polyketide synthase PksJ OS=Bacillus subtilis (strain 168) GN=pksJ PE=1 SV=3	Acyl carrier protein-like
evm.model.Hic_asm_7.179	hybrid NRPS/PKS enzyme, putative; K15394 hybrid polyketide synthase / nonribosomal peptide synthetase ACE1 (A)	PREDICTED: lovastatin nonaketide synthase-like [Aplysia californica]	Erythronolide synthase, modules 3 and 4 OS=Saccharopolyspora erythraea GN=eryA PE=1 SV=3	Acyl carrier protein-like
evm.model.Hic_asm_9.1265	similar to polyketide synthase; K15394 hybrid polyketide synthase / nonribosomal peptide synthetase ACE1 (A)	PREDICTED: lovastatin nonaketide synthase-like [Aplysia californica]	Probable polyketide synthase 1 OS=Dictyostelium discoideum GN=stlA PE=1 SV=1	Acyl carrier protein-like
evm.model.Hic_asm_9.1555	similar to polyketide synthase; K15394 hybrid polyketide synthase / nonribosomal peptide synthetase ACE1 (A)	PREDICTED: lovastatin nonaketide synthase-like [Aplysia californica]	Phthiocerol/phenolphthiocerol synthesis polyketide synthase type I PpsD OS=Mycobacterium bovis (strain ATCC BAA-935 / AF2122/97) GN=ppsD PE=3 SV=1	Polyketide synthase, acyl transferase domain
evm.model.original_2053.1	AO090206000074; 6-methylsalicylic acid synthase; K15320 6-methylsalicylic acid synthase [EC:2.3.1.165] (A)	hypothetical protein LOTGIDRAFT_113637, partial [Lottia gigantea]	Mycocerosic acid synthase OS=Mycobacterium bovis (strain ATCC BAA-935 / AF2122/97) GN=mas PE=1 SV=2	Polyketide synthase, beta-ketoacyl synthase domain
evm.model.Hic_asm_1.1884	hypothetical protein; K16353 protein sidekick (A)	PREDICTED: interferon-induced protein 44-like [Crassostrea gigas]	Interferon-induced protein 44 OS=Homo sapiens GN=IFI44 PE=2 SV=2	NULL
evm.model.Hic_asm_1.1885	hypothetical protein; K16353 protein sidekick (A)	Interferon-induced protein 44-like protein [Crassostrea gigas]	Interferon-induced protein 44 OS=Homo sapiens GN=IFI44 PE=2 SV=2	TLDc
evm.model.Hic_asm_1.1900	proprotein convertase subtilisin/kexin type 5; K16353 protein sidekick (A)	PREDICTED: interferon-induced protein 44-like [Crassostrea gigas]	Interferon-induced protein 44-like OS=Homo sapiens GN=IFI44L PE=2 SV=3	TLDc
evm.model.Hic_asm_1.1901	hypothetical protein; K16353 protein sidekick (A)	Interferon-induced protein 44-like protein [Crassostrea gigas]	Interferon-induced protein 44-like OS=Homo sapiens GN=IFI44L PE=2 SV=3	Adenovirus fibre protein	Biological Process: cell adhesion (GO:0007155), Biological Process: viral infectious cycle (GO:0019058), Biological Process: viral attachment to host cell (GO:0019062)
evm.model.Hic_asm_1.1902	proprotein convertase subtilisin/kexin type 5; K16353 protein sidekick (A)	PREDICTED: interferon-induced protein 44-like [Crassostrea gigas]	Interferon-induced protein 44 OS=Homo sapiens GN=IFI44 PE=2 SV=2	TLDc
evm.model.Hic_asm_1.1903	proprotein convertase subtilisin/kexin type 5; K16353 protein sidekick (A)	Interferon-induced protein 44-like protein [Crassostrea gigas]	Interferon-induced protein 44-like OS=Homo sapiens GN=IFI44L PE=2 SV=3	TLDc
evm.model.Hic_asm_1.1904	proprotein convertase subtilisin/kexin type 5; K16353 protein sidekick (A)	PREDICTED: interferon-induced protein 44-like [Crassostrea gigas]	Interferon-induced protein 44 OS=Pan troglodytes GN=IFI44 PE=1 SV=1	TLDc
evm.model.Hic_asm_1.1905	proprotein convertase subtilisin/kexin type 5; K16353 protein sidekick (A)	Interferon-induced protein 44-like protein [Crassostrea gigas]	Interferon-induced protein 44-like OS=Homo sapiens GN=IFI44L PE=2 SV=3	TLDc
evm.model.Hic_asm_1.221	hypothetical protein; K16353 protein sidekick (A)	Interferon-induced protein 44-like protein [Crassostrea gigas]	Interferon-induced protein 44-like OS=Mus musculus GN=Ifi44l PE=2 SV=2	Interferon-induced protein 44 family
evm.model.Hic_asm_1.222	proprotein convertase subtilisin/kexin type 5; K16353 protein sidekick (A)	Interferon-induced protein 44-like protein [Crassostrea gigas]	Interferon-induced protein 44-like OS=Homo sapiens GN=IFI44L PE=2 SV=3	Dynamin superfamily
evm.model.Hic_asm_1.223_evm.model.Hic_asm_1.227	proprotein convertase subtilisin/kexin type 5; K16353 protein sidekick (A)	Interferon-induced protein 44-like protein [Crassostrea gigas]	Interferon-induced protein 44-like OS=Mus musculus GN=Ifi44l PE=2 SV=2	Peptidase S24, LexA-like	Molecular Function: DNA binding (GO:0003677), Biological Process: regulation of transcription, DNA-dependent (GO:0006355)
evm.model.Hic_asm_1.226	hypothetical protein; K16353 protein sidekick (A)	PREDICTED: interferon-induced protein 44-like [Crassostrea gigas]	Interferon-induced protein 44-like OS=Mus musculus GN=Ifi44l PE=2 SV=2	TLDc
evm.model.Hic_asm_1.228	proprotein convertase subtilisin/kexin type 5; K16353 protein sidekick (A)	PREDICTED: interferon-induced protein 44-like [Crassostrea gigas]	Interferon-induced protein 44-like OS=Mus musculus GN=Ifi44l PE=2 SV=2	Interferon-induced protein 44 family
evm.model.Hic_asm_1.230	hypothetical protein; K16353 protein sidekick (A)	Interferon-induced protein 44-like protein [Crassostrea gigas]	Interferon-induced protein 44-like OS=Homo sapiens GN=IFI44L PE=2 SV=3	TLDc
evm.model.Hic_asm_1.88	proprotein convertase subtilisin/kexin type 5; K16353 protein sidekick (A)	Interferon-induced protein 44-like protein [Crassostrea gigas]	Interferon-induced protein 44 OS=Homo sapiens GN=IFI44 PE=2 SV=2	Interferon-induced protein 44 family
evm.model.Hic_asm_11.1585	hypothetical protein; K16353 protein sidekick (A)	PREDICTED: interferon-induced protein 44-like [Crassostrea gigas]	Interferon-induced protein 44-like OS=Homo sapiens GN=IFI44L PE=2 SV=3	Formin homology family, Cappuccino subfamily	Cellular Component: actin filament (GO:0005884), Biological Process: actin nucleation (GO:0045010)
evm.model.Hic_asm_11.1586	hypothetical protein; K16353 protein sidekick (A)	PREDICTED: interferon-induced protein 44-like [Crassostrea gigas]	Interferon-induced protein 44-like OS=Homo sapiens GN=IFI44L PE=2 SV=3	GPCR, family 2, pituitary adenylate cyclase activating polypeptide type 1 receptor	Molecular Function: vasoactive intestinal polypeptide receptor activity (GO:0004999), Biological Process: G-protein coupled receptor signaling pathway (GO:0007186), Cellular Component: membrane (GO:0016020)
evm.model.Hic_asm_12.2013	hypothetical protein; K16353 protein sidekick (A)	PREDICTED: interferon-induced protein 44-like [Crassostrea gigas]	Interferon-induced protein 44-like OS=Homo sapiens GN=IFI44L PE=2 SV=3	Interferon-induced protein 44 family
evm.model.Hic_asm_13.1901	hypothetical protein; K16353 protein sidekick (A)	Interferon-induced protein 44-like protein [Crassostrea gigas]	Interferon-induced protein 44-like OS=Mus musculus GN=Ifi44l PE=2 SV=2	GTP binding domain	Molecular Function: GTP binding (GO:0005525)
evm.model.Hic_asm_13.1903	proprotein convertase subtilisin/kexin type 5; K16353 protein sidekick (A)	PREDICTED: interferon-induced protein 44-like [Crassostrea gigas]	Interferon-induced protein 44 OS=Pan troglodytes GN=IFI44 PE=1 SV=1	GTP binding domain	Molecular Function: GTP binding (GO:0005525)
evm.model.Hic_asm_13.2252	hypothetical protein; K16353 protein sidekick (A)	PREDICTED: interferon-induced protein 44-like [Crassostrea gigas]	Interferon-induced protein 44 OS=Pan troglodytes GN=IFI44 PE=1 SV=1	GTP binding domain	Molecular Function: GTP binding (GO:0005525)
evm.model.Hic_asm_13.2260.1	proprotein convertase subtilisin/kexin type 5; K16353 protein sidekick (A)	Interferon-induced protein 44-like protein [Crassostrea gigas]	Interferon-induced protein 44-like OS=Homo sapiens GN=IFI44L PE=2 SV=3	GTP binding domain	Molecular Function: GTP binding (GO:0005525)
evm.model.Hic_asm_13.2261	proprotein convertase subtilisin/kexin type 5; K16353 protein sidekick (A)	PREDICTED: interferon-induced protein 44-like [Crassostrea gigas]	Interferon-induced protein 44 OS=Pan troglodytes GN=IFI44 PE=1 SV=1	GTP binding domain	Molecular Function: GTP binding (GO:0005525)
evm.model.Hic_asm_15.1072	proprotein convertase subtilisin/kexin type 5; K16353 protein sidekick (A)	PREDICTED: interferon-induced protein 44-like [Crassostrea gigas]	Interferon-induced protein 44-like OS=Homo sapiens GN=IFI44L PE=2 SV=3	Interferon-induced protein 44 family
evm.model.original_2225.2	proprotein convertase subtilisin/kexin type 5; K16353 protein sidekick (A)	Interferon-induced protein 44-like protein [Crassostrea gigas]	Interferon-induced protein 44-like OS=Homo sapiens GN=IFI44L PE=2 SV=3	Interferon-induced protein 44 family
evm.model.Hic_asm_0.1575	arylsulfatase B-like; K01135 arylsulfatase B [EC:3.1.6.12] (A)	Arylsulfatase B [Crassostrea gigas]	Arylsulfatase B OS=Rattus norvegicus GN=Arsb PE=2 SV=2	NULL
evm.model.Hic_asm_0.184	arylsulfatase B-like; K01135 arylsulfatase B [EC:3.1.6.12] (A)	Arylsulfatase B [Crassostrea gigas]	Arylsulfatase J OS=Homo sapiens GN=ARSJ PE=2 SV=1	Sulfatase	Biological Process: metabolic process (GO:0008152), Molecular Function: sulfuric ester hydrolase activity (GO:0008484)
evm.model.Hic_asm_0.22	hypothetical protein; K12375 arylsulfatase I/J [EC:3.1.6.-] (A)	PREDICTED: arylsulfatase B-like [Aplysia californica]	Arylsulfatase I OS=Mus musculus GN=Arsi PE=2 SV=1	NULL
evm.model.Hic_asm_0.23	arylsulfatase B-like; K01135 arylsulfatase B [EC:3.1.6.12] (A)	PREDICTED: arylsulfatase B-like [Aplysia californica]	Arylsulfatase B OS=Rattus norvegicus GN=Arsb PE=2 SV=2	NULL
evm.model.Hic_asm_1.52	hypothetical protein; K12375 arylsulfatase I/J [EC:3.1.6.-] (A)	hypothetical protein LOTGIDRAFT_223151 [Lottia gigantea]	Arylsulfatase J OS=Homo sapiens GN=ARSJ PE=2 SV=1	von Ebner's gland protein/ Bos/Can allergen
evm.model.Hic_asm_14.1790_evm.model.Hic_asm_14.1791	arylsulfatase B-like; K01135 arylsulfatase B [EC:3.1.6.12] (A)	Arylsulfatase B [Crassostrea gigas]	Arylsulfatase J OS=Mus musculus GN=Arsj PE=2 SV=1	NULL
evm.model.Hic_asm_14.1866	hypothetical protein; K12375 arylsulfatase I/J [EC:3.1.6.-] (A)	hypothetical protein LOTGIDRAFT_223151 [Lottia gigantea]	Arylsulfatase B OS=Rattus norvegicus GN=Arsb PE=2 SV=2	G protein-coupled receptor GCR1 putative
evm.model.Hic_asm_14.657	arylsulfatase B-like; K01135 arylsulfatase B [EC:3.1.6.12] (A)	PREDICTED: arylsulfatase B-like [Saccoglossus kowalevskii]	Arylsulfatase J OS=Homo sapiens GN=ARSJ PE=2 SV=1	NULL
evm.model.Hic_asm_14.658	arylsulfatase B-like; K01135 arylsulfatase B [EC:3.1.6.12] (A)	PREDICTED: arylsulfatase B-like [Saccoglossus kowalevskii]	Arylsulfatase B OS=Rattus norvegicus GN=Arsb PE=2 SV=2	NULL
evm.model.Hic_asm_3.1397	arylsulfatase B-like; K01135 arylsulfatase B [EC:3.1.6.12] (A)	Arylsulfatase B [Crassostrea gigas]	Arylsulfatase J OS=Homo sapiens GN=ARSJ PE=2 SV=1	Sulfatase	Biological Process: metabolic process (GO:0008152), Molecular Function: sulfuric ester hydrolase activity (GO:0008484)
evm.model.Hic_asm_3.2413_evm.model.Hic_asm_3.2414	arylsulfatase B-like; K01135 arylsulfatase B [EC:3.1.6.12] (A)	PREDICTED: arylsulfatase B-like [Crassostrea gigas]	Arylsulfatase J OS=Mus musculus GN=Arsj PE=2 SV=1	Sulfatase	Biological Process: metabolic process (GO:0008152), Molecular Function: sulfuric ester hydrolase activity (GO:0008484)
evm.model.Hic_asm_4.1876	arylsulfatase B-like; K01135 arylsulfatase B [EC:3.1.6.12] (A)	PREDICTED: arylsulfatase B-like [Saccoglossus kowalevskii]	Arylsulfatase J OS=Homo sapiens GN=ARSJ PE=2 SV=1	NULL
evm.model.Hic_asm_5.902	arylsulfatase B-like; K01135 arylsulfatase B [EC:3.1.6.12] (A)	PREDICTED: arylsulfatase B-like [Saccoglossus kowalevskii]	Arylsulfatase B OS=Mus musculus GN=Arsb PE=2 SV=3	NULL
evm.model.Hic_asm_5.907	hypothetical protein; K12375 arylsulfatase I/J [EC:3.1.6.-] (A)	hypothetical protein LOTGIDRAFT_223151 [Lottia gigantea]	Arylsulfatase J OS=Mus musculus GN=Arsj PE=2 SV=1	NULL
evm.model.Hic_asm_7.246	arylsulfatase B-like; K01135 arylsulfatase B [EC:3.1.6.12] (A)	Arylsulfatase B [Crassostrea gigas]	Arylsulfatase J OS=Mus musculus GN=Arsj PE=2 SV=1	HMW glutenin	Molecular Function: nutrient reservoir activity (GO:0045735)
evm.model.Hic_asm_8.26	arylsulfatase B-like; K01135 arylsulfatase B [EC:3.1.6.12] (A)	Arylsulfatase B [Crassostrea gigas]	Arylsulfatase J OS=Homo sapiens GN=ARSJ PE=2 SV=1	GPCR, family 2, corticotropin releasing factor receptor	Molecular Function: G-protein coupled receptor activity (GO:0004930), Cellular Component: membrane (GO:0016020)
evm.model.Hic_asm_8.2910	arylsulfatase B-like; K01135 arylsulfatase B [EC:3.1.6.12] (A)	Arylsulfatase B [Crassostrea gigas]	Arylsulfatase J OS=Mus musculus GN=Arsj PE=2 SV=1	NULL
evm.model.fragScaff_asm_20.7	arylsulfatase B-like; K01135 arylsulfatase B [EC:3.1.6.12] (A)	Arylsulfatase B [Crassostrea gigas]	Arylsulfatase J OS=Homo sapiens GN=ARSJ PE=2 SV=1	NULL
evm.model.Hic_asm_10.1373	poly [ADP-ribose] polymerase 14-like; K15261 poly [ADP-ribose] polymerase 10/14/15 [EC:2.4.2.30] (A)	PREDICTED: poly [ADP-ribose] polymerase 14-like [Crassostrea gigas]	Poly [ADP-ribose] polymerase 14 OS=Homo sapiens GN=PARP14 PE=1 SV=3	NULL
evm.model.Hic_asm_13.1086	poly [ADP-ribose] polymerase 14-like; K15261 poly [ADP-ribose] polymerase 10/14/15 [EC:2.4.2.30] (A)	PREDICTED: poly [ADP-ribose] polymerase 14-like [Crassostrea gigas]	Poly [ADP-ribose] polymerase 14 OS=Homo sapiens GN=PARP14 PE=1 SV=3	Macro domain
evm.model.Hic_asm_2.1577	poly [ADP-ribose] polymerase 14-like; K15261 poly [ADP-ribose] polymerase 10/14/15 [EC:2.4.2.30] (A)	PREDICTED: poly [ADP-ribose] polymerase 14-like [Crassostrea gigas]	Poly [ADP-ribose] polymerase 14 OS=Homo sapiens GN=PARP14 PE=1 SV=3	HTLV-1 basic zipper factor	Cellular Component: host cell nucleus (GO:0042025), Biological Process: interspecies interaction between organisms (GO:0044419)
evm.model.Hic_asm_2.1604_evm.model.Hic_asm_2.1605	poly [ADP-ribose] polymerase 14-like; K15261 poly [ADP-ribose] polymerase 10/14/15 [EC:2.4.2.30] (A)	PREDICTED: poly [ADP-ribose] polymerase 14-like [Crassostrea gigas]	Poly [ADP-ribose] polymerase 14 OS=Homo sapiens GN=PARP14 PE=1 SV=3	Macro domain
evm.model.Hic_asm_2.1609	poly [ADP-ribose] polymerase 14-like; K15261 poly [ADP-ribose] polymerase 10/14/15 [EC:2.4.2.30] (A)	PREDICTED: poly [ADP-ribose] polymerase 14-like [Crassostrea gigas]	Poly [ADP-ribose] polymerase 14 OS=Mus musculus GN=Parp14 PE=1 SV=3	Macro domain
evm.model.Hic_asm_2.1610	poly [ADP-ribose] polymerase 14-like; K15261 poly [ADP-ribose] polymerase 10/14/15 [EC:2.4.2.30] (A)	PREDICTED: poly [ADP-ribose] polymerase 14-like [Crassostrea gigas]	Poly [ADP-ribose] polymerase 14 OS=Homo sapiens GN=PARP14 PE=1 SV=3	WWE domain
evm.model.Hic_asm_2.2021	poly [ADP-ribose] polymerase 14-like; K15261 poly [ADP-ribose] polymerase 10/14/15 [EC:2.4.2.30] (A)	Poly [ADP-ribose] polymerase 14 [Crassostrea gigas]	Poly [ADP-ribose] polymerase 14 OS=Homo sapiens GN=PARP14 PE=1 SV=3	Macro domain
evm.model.Hic_asm_2.2022	poly [ADP-ribose] polymerase 14-like; K15261 poly [ADP-ribose] polymerase 10/14/15 [EC:2.4.2.30] (A)	PREDICTED: poly [ADP-ribose] polymerase 14-like [Crassostrea gigas]	Poly [ADP-ribose] polymerase 14 OS=Mus musculus GN=Parp14 PE=1 SV=3	RNA recognition motif domain	Molecular Function: nucleic acid binding (GO:0003676)
evm.model.Hic_asm_2.2023	poly [ADP-ribose] polymerase 14-like; K15261 poly [ADP-ribose] polymerase 10/14/15 [EC:2.4.2.30] (A)	PREDICTED: poly [ADP-ribose] polymerase 14-like [Crassostrea gigas]	Poly [ADP-ribose] polymerase 14 OS=Homo sapiens GN=PARP14 PE=1 SV=3	Macro domain
evm.model.Hic_asm_2.2025	poly [ADP-ribose] polymerase 14-like; K15261 poly [ADP-ribose] polymerase 10/14/15 [EC:2.4.2.30] (A)	Poly [ADP-ribose] polymerase 14 [Crassostrea gigas]	Poly [ADP-ribose] polymerase 10 OS=Homo sapiens GN=PARP10 PE=1 SV=2	RNA recognition motif domain	Molecular Function: nucleic acid binding (GO:0003676)
evm.model.Hic_asm_2.2026	poly [ADP-ribose] polymerase 14-like; K15261 poly [ADP-ribose] polymerase 10/14/15 [EC:2.4.2.30] (A)	PREDICTED: poly [ADP-ribose] polymerase 14-like [Crassostrea gigas]	Poly [ADP-ribose] polymerase 14 OS=Homo sapiens GN=PARP14 PE=1 SV=3	Macro domain
evm.model.Hic_asm_2.2027	poly [ADP-ribose] polymerase 14-like; K15261 poly [ADP-ribose] polymerase 10/14/15 [EC:2.4.2.30] (A)	PREDICTED: poly [ADP-ribose] polymerase 14-like [Crassostrea gigas]	Poly [ADP-ribose] polymerase 14 OS=Mus musculus GN=Parp14 PE=1 SV=3	NULL
evm.model.Hic_asm_2.491	poly [ADP-ribose] polymerase 14-like; K15261 poly [ADP-ribose] polymerase 10/14/15 [EC:2.4.2.30] (A)	PREDICTED: poly [ADP-ribose] polymerase 14-like [Crassostrea gigas]	Poly [ADP-ribose] polymerase 14 OS=Homo sapiens GN=PARP14 PE=1 SV=3	Macro domain
evm.model.Hic_asm_2.575	poly [ADP-ribose] polymerase 14-like; K15261 poly [ADP-ribose] polymerase 10/14/15 [EC:2.4.2.30] (A)	hypothetical protein CAPTEDRAFT_212668 [Capitella teleta]	Poly [ADP-ribose] polymerase 10 OS=Homo sapiens GN=PARP10 PE=1 SV=2	NULL
evm.model.Hic_asm_2.576	poly [ADP-ribose] polymerase 14-like; K15261 poly [ADP-ribose] polymerase 10/14/15 [EC:2.4.2.30] (A)	PREDICTED: poly [ADP-ribose] polymerase 14-like [Crassostrea gigas]	Poly [ADP-ribose] polymerase 14 OS=Homo sapiens GN=PARP14 PE=1 SV=3	Macro domain
evm.model.Hic_asm_2.583	poly [ADP-ribose] polymerase 14-like; K15261 poly [ADP-ribose] polymerase 10/14/15 [EC:2.4.2.30] (A)	PREDICTED: poly [ADP-ribose] polymerase 14-like [Crassostrea gigas]	Poly [ADP-ribose] polymerase 14 OS=Homo sapiens GN=PARP14 PE=1 SV=3	Macro domain
evm.model.Hic_asm_2.585	poly [ADP-ribose] polymerase 14-like; K15261 poly [ADP-ribose] polymerase 10/14/15 [EC:2.4.2.30] (A)	PREDICTED: poly [ADP-ribose] polymerase 14-like [Crassostrea gigas]	Poly [ADP-ribose] polymerase 14 OS=Homo sapiens GN=PARP14 PE=1 SV=3	Macro domain
evm.model.Hic_asm_8.2981	poly [ADP-ribose] polymerase 14-like; K15261 poly [ADP-ribose] polymerase 10/14/15 [EC:2.4.2.30] (A)	PREDICTED: poly [ADP-ribose] polymerase 14-like [Crassostrea gigas]	Poly [ADP-ribose] polymerase 14 OS=Mus musculus GN=Parp14 PE=1 SV=3	Calsequestrin	Molecular Function: calcium ion binding (GO:0005509)
evm.model.Hic_asm_13.846	multidrug resistance protein 1; K05658 ATP-binding cassette, subfamily B (MDR/TAP), member 1 [EC:3.6.3.44] (A)	P-glycoprotein [Ruditapes philippinarum]	Multidrug resistance protein 1 OS=Homo sapiens GN=ABCB1 PE=1 SV=3	NULL
evm.model.Hic_asm_13.905	hypothetical protein; K05658 ATP-binding cassette, subfamily B (MDR/TAP), member 1 [EC:3.6.3.44] (A)	P-glycoprotein [Ruditapes philippinarum]	Multidrug resistance protein 1A OS=Mus musculus GN=Abcb1a PE=1 SV=3	ABC transporter-like	Molecular Function: ATP binding (GO:0005524), Molecular Function: ATPase activity (GO:0016887)
evm.model.Hic_asm_13.906	hypothetical protein; K05658 ATP-binding cassette, subfamily B (MDR/TAP), member 1 [EC:3.6.3.44] (A)	P-glycoprotein [Ruditapes philippinarum]	Multidrug resistance protein 1 OS=Homo sapiens GN=ABCB1 PE=1 SV=3	NULL
evm.model.Hic_asm_13.907	multidrug resistance protein 1-like; K05658 ATP-binding cassette, subfamily B (MDR/TAP), member 1 [EC:3.6.3.44] (A)	P-glycoprotein [Ruditapes philippinarum]	Multidrug resistance protein 1 OS=Homo sapiens GN=ABCB1 PE=1 SV=3	ABC transporter, transmembrane domain	Molecular Function: ATP binding (GO:0005524), Biological Process: transport (GO:0006810), Cellular Component: integral to membrane (GO:0016021), Molecular Function: ATPase activity, coupled to transmembrane movement of substances (GO:0042626), Biological Process: transmembrane transport (GO:0055085)
evm.model.Hic_asm_13.911	multidrug resistance protein 1-like; K05658 ATP-binding cassette, subfamily B (MDR/TAP), member 1 [EC:3.6.3.44] (A)	P-glycoprotein [Ruditapes philippinarum]	Multidrug resistance protein 1 OS=Homo sapiens GN=ABCB1 PE=1 SV=3	AAA+ ATPase domain	Molecular Function: nucleotide binding (GO:0000166), Molecular Function: nucleoside-triphosphatase activity (GO:0017111)
evm.model.Hic_asm_13.912	hypothetical protein; K05658 ATP-binding cassette, subfamily B (MDR/TAP), member 1 [EC:3.6.3.44] (A)	ATP-binding cassette sub-family B MDR/TAP member 1 [Dreissena polymorpha]	Multidrug resistance protein 1B OS=Mus musculus GN=Abcb1b PE=1 SV=1	NULL
evm.model.Hic_asm_16.354	multidrug resistance protein 1-like; K05658 ATP-binding cassette, subfamily B (MDR/TAP), member 1 [EC:3.6.3.44] (A)	PREDICTED: multidrug resistance protein 1-like isoform X1 [Crassostrea gigas]	Multidrug resistance protein 1 OS=Homo sapiens GN=ABCB1 PE=1 SV=3	Cadherin	Molecular Function: calcium ion binding (GO:0005509), Biological Process: homophilic cell adhesion (GO:0007156), Cellular Component: membrane (GO:0016020)
evm.model.original_1115.1	hypothetical protein; K05658 ATP-binding cassette, subfamily B (MDR/TAP), member 1 [EC:3.6.3.44] (A)	unnamed protein product [Chondrus crispus]	Multidrug resistance protein 1B OS=Mus musculus GN=Abcb1b PE=1 SV=1	Potassium uptake protein TrkA	Cellular Component: plasma membrane (GO:0005886), Biological Process: potassium ion transport (GO:0006813), Molecular Function: potassium ion transmembrane transporter activity (GO:0015079)
evm.model.original_1115.3	hypothetical protein; K05658 ATP-binding cassette, subfamily B (MDR/TAP), member 1 [EC:3.6.3.44] (A)	unnamed protein product [Chondrus crispus]	Multidrug resistance protein 3 OS=Homo sapiens GN=ABCB4 PE=1 SV=2	NULL
evm.model.Hic_asm_7.1428	CADM3; cell adhesion molecule 3; K06780 cell adhesion molecule 3 (A)	PREDICTED: Down syndrome cell adhesion molecule-like protein Dscam2 [Bombyx mori]	Down syndrome cell adhesion molecule-like protein 1 OS=Homo sapiens GN=DSCAML1 PE=1 SV=2	Fibronectin, type III	Molecular Function: protein binding (GO:0005515)
evm.model.Hic_asm_7.270	CEACAM8; carcinoembryonic antigen-related cell adhesion molecule 8; K06499 carcinoembryonic antigen-related cell adhesion molecule (A)	cell adhesion molecule-like protein 2 [Littorina littorea]	Carcinoembryonic antigen-related cell adhesion molecule 5 OS=Homo sapiens GN=CEACAM5 PE=1 SV=3	NULL
evm.model.Hic_asm_7.295	ncam2; neural cell adhesion molecule 2; K06491 neural cell adhesion molecule (A)	PREDICTED: neural cell adhesion molecule 2 isoform X1 [Poecilia formosa]	Neural cell adhesion molecule 2 OS=Homo sapiens GN=NCAM2 PE=1 SV=2	Fibronectin, type III	Molecular Function: protein binding (GO:0005515)
evm.model.Hic_asm_7.297	ncam2; neural cell adhesion molecule 2; K06491 neural cell adhesion molecule (A)	PREDICTED: neural cell adhesion molecule 2 isoform X4 [Poecilia reticulata]	Neural cell adhesion molecule 2 OS=Homo sapiens GN=NCAM2 PE=1 SV=2	Fibronectin, type III	Molecular Function: protein binding (GO:0005515)
evm.model.Hic_asm_7.315	NA	hypothetical protein CAPTEDRAFT_208932 [Capitella teleta]	NA	NULL
evm.model.Hic_asm_7.354	neural cell adhesion molecule 2-like; K06491 neural cell adhesion molecule (A)	PREDICTED: contactin-1-like [Aplysia californica]	Carcinoembryonic antigen-related cell adhesion molecule 1 OS=Mus musculus GN=Ceacam1 PE=1 SV=1	Immunoglobulin subtype
evm.model.Hic_asm_7.357	carcinoembryonic antigen-related cell adhesion molecule 6-like; K06499 carcinoembryonic antigen-related cell adhesion molecule (A)	PREDICTED: contactin-1-like [Aplysia californica]	NA	Immunoglobulin-like domain	Molecular Function: protein binding (GO:0005515)
evm.model.Hic_asm_7.372	Hmcn2; hemicentin 2; K17341 hemicentin (A)	PREDICTED: nephrin [Strongylocentrotus purpuratus]	Cell adhesion molecule 4 OS=Homo sapiens GN=CADM4 PE=1 SV=1	Immunoglobulin-like domain	Molecular Function: protein binding (GO:0005515)
evm.model.Hic_asm_11.1060	contactin-like; K06759 contactin 1 (A)	PREDICTED: contactin-like [Crassostrea gigas]	Contactin OS=Drosophila melanogaster GN=Cont PE=1 SV=2	NULL
evm.model.Hic_asm_11.1062	contactin-like; K06759 contactin 1 (A)	PREDICTED: contactin-like [Crassostrea gigas]	Contactin OS=Drosophila melanogaster GN=Cont PE=1 SV=2	Fibronectin, type III	Molecular Function: protein binding (GO:0005515)
evm.model.Hic_asm_11.1223	contactin-like; K06760 contactin 2 (A)	PREDICTED: contactin-like [Crassostrea gigas]	Contactin OS=Drosophila melanogaster GN=Cont PE=1 SV=2	Immunoglobulin-like domain	Molecular Function: protein binding (GO:0005515)
evm.model.Hic_asm_11.1224	contactin-like; K06763 contactin 5 (A)	hypothetical protein LOTGIDRAFT_110734, partial [Lottia gigantea]	Contactin OS=Drosophila melanogaster GN=Cont PE=1 SV=2	NULL
evm.model.Hic_asm_11.258	contactin-like; K06759 contactin 1 (A)	PREDICTED: contactin-like [Aplysia californica]	Contactin OS=Drosophila melanogaster GN=Cont PE=1 SV=2	Immunoglobulin-like domain	Molecular Function: protein binding (GO:0005515)
evm.model.Hic_asm_11.259	contactin-like; K06759 contactin 1 (A)	PREDICTED: contactin-like [Crassostrea gigas]	Contactin OS=Drosophila melanogaster GN=Cont PE=1 SV=2	Fibronectin, type III	Molecular Function: protein binding (GO:0005515)
evm.model.Hic_asm_12.635	contactin-like; K06759 contactin 1 (A)	PREDICTED: contactin-like [Aplysia californica]	Contactin OS=Drosophila melanogaster GN=Cont PE=1 SV=2	Fibronectin, type III	Molecular Function: protein binding (GO:0005515)
evm.model.Hic_asm_3.310	contactin-like; K06759 contactin 1 (A)	PREDICTED: contactin-like [Crassostrea gigas]	Contactin OS=Drosophila melanogaster GN=Cont PE=1 SV=2	C-type lectin	Molecular Function: carbohydrate binding (GO:0030246)
evm.model.Hic_asm_3.311	Contactin; contactin-like; K06761 contactin 3 (A)	hypothetical protein LOTGIDRAFT_110734, partial [Lottia gigantea]	Contactin OS=Drosophila melanogaster GN=Cont PE=1 SV=2	Fibronectin, type III	Molecular Function: protein binding (GO:0005515)
evm.model.Hic_asm_7.204	contactin-like; K06759 contactin 1 (A)	PREDICTED: contactin-like [Aplysia californica]	Contactin OS=Drosophila melanogaster GN=Cont PE=1 SV=2	Fibronectin, type III	Molecular Function: protein binding (GO:0005515)
evm.model.Hic_asm_0.2030	ADIPOQ; adiponectin, C1Q and collagen domain containing; K07296 adiponectin (A)	hypothetical protein BRAFLDRAFT_69143 [Branchiostoma floridae]	Complement C1q and tumor necrosis factor-related protein 9 OS=Mus musculus GN=C1qtnf9 PE=1 SV=1	Complement C1q protein
evm.model.Hic_asm_10.833	caprin-2-like; K18744 caprin-2 (A)	PREDICTED: complement C1q-like protein 4 [Clupea harengus]	Complement C1q-like protein 4 OS=Homo sapiens GN=C1QL4 PE=2 SV=1	Complement C1q protein
evm.model.Hic_asm_10.834	caprin-2-like; K18744 caprin-2 (A)	PREDICTED: cerebellin-4 [Esox lucius]	Complement C1q-like protein 4 OS=Mus musculus GN=C1ql4 PE=1 SV=1	NULL
evm.model.Hic_asm_16.407	adiponectin-like; K07296 adiponectin (A)	PREDICTED: complement C1q tumor necrosis factor-related protein 4 [Sarcophilus harrisii]	Complement C1q tumor necrosis factor-related protein 4 OS=Mus musculus GN=C1qtnf4 PE=1 SV=1	Complement C1q protein
evm.model.Hic_asm_5.2071	caprin2; caprin family member 2; K18744 caprin-2 (A)	PREDICTED: complement C1q-like protein 2 [Alligator sinensis]	Complement C1q-like protein 2 OS=Homo sapiens GN=C1QL2 PE=2 SV=2	Complement C1q protein
evm.model.Hic_asm_5.2072_evm.model.Hic_asm_5.2073	C1QB, C1QC; complement component 1, q subcomponent, B chain; K03988 complement C1q subcomponent subunit C (A)	unnamed protein product [Oncorhynchus mykiss]	Complement C1q-like protein 2 OS=Homo sapiens GN=C1QL2 PE=2 SV=2	NULL
evm.model.Hic_asm_5.2075	hypothetical protein; K19721 collagen, type V/XI/XXIV/XXVII, alpha (A)	PREDICTED: complement C1q-like protein 2-like [Xiphophorus maculatus]	Complement C1q-like protein 4 OS=Homo sapiens GN=C1QL4 PE=2 SV=1	Complement C1q protein
evm.model.Hic_asm_8.2881	caprin2, c1qdc1, rng140, wu:fj80b02; caprin family member 2; K18744 caprin-2 (A)	PREDICTED: complement C1q-like protein 4 [Crassostrea gigas]	C1q-related factor OS=Homo sapiens GN=C1QL1 PE=2 SV=1	Complement C1q protein
evm.model.Hic_asm_14.906	hypothetical protein; K00461 arachidonate 5-lipoxygenase [EC:1.13.11.34] (A)	PREDICTED: allene oxide synthase-lipoxygenase protein-like [Aplysia californica]	Allene oxide synthase-lipoxygenase protein OS=Plexaura homomalla PE=1 SV=1	Tetracycline resistance protein, TetA/multidrug resistance protein MdtG	Molecular Function: transporter activity (GO:0005215), Cellular Component: plasma membrane (GO:0005886)
evm.model.Hic_asm_17.1288	hypothetical protein; K00461 arachidonate 5-lipoxygenase [EC:1.13.11.34] (A)	hypothetical protein LOTGIDRAFT_209217 [Lottia gigantea]	Allene oxide synthase-lipoxygenase protein OS=Plexaura homomalla PE=1 SV=1	PLAT/LH2 domain	Molecular Function: protein binding (GO:0005515)
evm.model.Hic_asm_17.1716	hypothetical protein; K00461 arachidonate 5-lipoxygenase [EC:1.13.11.34] (A)	hypothetical protein LOTGIDRAFT_209217 [Lottia gigantea]	Arachidonate 5-lipoxygenase OS=Homo sapiens GN=ALOX5 PE=1 SV=2	Transcription factor, CBFA/NFYB, DNA topoisomerase	Molecular Function: DNA binding (GO:0003677)
evm.model.Hic_asm_17.1717	hypothetical protein; K00461 arachidonate 5-lipoxygenase [EC:1.13.11.34] (A)	hypothetical protein LOTGIDRAFT_209217 [Lottia gigantea]	Arachidonate 5-lipoxygenase OS=Homo sapiens GN=ALOX5 PE=1 SV=2	Lipoxygenase	Molecular Function: oxidoreductase activity, acting on single donors with incorporation of molecular oxygen, incorporation of two atoms of oxygen (GO:0016702), Molecular Function: metal ion binding (GO:0046872), Biological Process: oxidation-reduction process (GO:0055114)
evm.model.Hic_asm_17.1718	hypothetical protein; K00461 arachidonate 5-lipoxygenase [EC:1.13.11.34] (A)	hypothetical protein LOTGIDRAFT_209217 [Lottia gigantea]	Arachidonate 5-lipoxygenase OS=Homo sapiens GN=ALOX5 PE=1 SV=2	Lipoxygenase	Molecular Function: oxidoreductase activity, acting on single donors with incorporation of molecular oxygen, incorporation of two atoms of oxygen (GO:0016702), Molecular Function: metal ion binding (GO:0046872), Biological Process: oxidation-reduction process (GO:0055114)
evm.model.Hic_asm_17.1719	hypothetical protein; K00461 arachidonate 5-lipoxygenase [EC:1.13.11.34] (A)	hypothetical protein LOTGIDRAFT_209217 [Lottia gigantea]	Arachidonate 5-lipoxygenase OS=Homo sapiens GN=ALOX5 PE=1 SV=2	Potassium channel, voltage dependent, KCNQ1	Molecular Function: voltage-gated potassium channel activity (GO:0005249), Biological Process: potassium ion transport (GO:0006813), Cellular Component: voltage-gated potassium channel complex (GO:0008076)
evm.model.Hic_asm_17.265	hypothetical protein; K00461 arachidonate 5-lipoxygenase [EC:1.13.11.34] (A)	PREDICTED: allene oxide synthase-lipoxygenase protein-like [Aplysia californica]	Arachidonate 5-lipoxygenase OS=Homo sapiens GN=ALOX5 PE=1 SV=2	GPCR, family 3, metabotropic glutamate receptor 7	Biological Process: G-protein coupled receptor signaling pathway (GO:0007186), Cellular Component: integral to membrane (GO:0016021)
evm.model.Hic_asm_3.642	hypothetical protein; K00461 arachidonate 5-lipoxygenase [EC:1.13.11.34] (A)	PREDICTED: allene oxide synthase-lipoxygenase protein-like [Aplysia californica]	Allene oxide synthase-lipoxygenase protein OS=Plexaura homomalla PE=1 SV=1	DNA recombination and repair protein RecA	Molecular Function: single-stranded DNA binding (GO:0003697), Molecular Function: ATP binding (GO:0005524), Biological Process: DNA repair (GO:0006281), Biological Process: SOS response (GO:0009432)
evm.model.Hic_asm_4.703	allene oxide synthase-lipoxygenase protein-like; K00461 arachidonate 5-lipoxygenase [EC:1.13.11.34] (A)	PREDICTED: allene oxide synthase-lipoxygenase protein-like [Aplysia californica]	Allene oxide synthase-lipoxygenase protein OS=Plexaura homomalla PE=1 SV=1	Lipoxygenase, C-terminal	Molecular Function: oxidoreductase activity, acting on single donors with incorporation of molecular oxygen, incorporation of two atoms of oxygen (GO:0016702), Molecular Function: metal ion binding (GO:0046872), Biological Process: oxidation-reduction process (GO:0055114)
evm.model.Hic_asm_4.704	hypothetical protein; K00461 arachidonate 5-lipoxygenase [EC:1.13.11.34] (A)	hypothetical protein LOTGIDRAFT_209217 [Lottia gigantea]	Allene oxide synthase-lipoxygenase protein OS=Plexaura homomalla PE=1 SV=1	Lipoxygenase	Molecular Function: oxidoreductase activity, acting on single donors with incorporation of molecular oxygen, incorporation of two atoms of oxygen (GO:0016702), Molecular Function: metal ion binding (GO:0046872), Biological Process: oxidation-reduction process (GO:0055114)
evm.model.Hic_asm_10.435	NA	PREDICTED: uncharacterized protein LOC105349182 [Crassostrea gigas]	NA	Methyltransferase FkbM
evm.model.Hic_asm_10.797	NA	PREDICTED: uncharacterized protein LOC105349182 [Crassostrea gigas]	NA	Methyltransferase FkbM
evm.model.Hic_asm_12.467	NA	PREDICTED: uncharacterized protein LOC101853448 [Aplysia californica]	NA	Methyltransferase FkbM
evm.model.Hic_asm_16.1653	NA	PREDICTED: uncharacterized protein LOC101853448 [Aplysia californica]	NA	Bradykinin receptor B2	Molecular Function: bradykinin receptor activity (GO:0004947), Biological Process: smooth muscle contraction (GO:0006939), Biological Process: response to stress (GO:0006950), Biological Process: G-protein coupled receptor signaling pathway (GO:0007186), Cellular Component: integral to membrane (GO:0016021), Biological Process: vasoconstriction (GO:0042310)
evm.model.Hic_asm_16.1656	NA	PREDICTED: uncharacterized protein LOC101853448 [Aplysia californica]	NA	Methyltransferase FkbM
evm.model.Hic_asm_4.1810	NA	PREDICTED: uncharacterized protein LOC101853448 [Aplysia californica]	NA	Helix-turn-helix motif	Molecular Function: transcription regulatory region sequence-specific DNA binding (GO:0000976)
evm.model.Hic_asm_4.1811	NA	PREDICTED: uncharacterized protein LOC101853448 [Aplysia californica]	NA	Methyltransferase FkbM
evm.model.Hic_asm_4.1812	NA	PREDICTED: uncharacterized protein LOC101853448 [Aplysia californica]	NA	Tyrosine-protein kinase, non-receptor Jak1	Molecular Function: non-membrane spanning protein tyrosine kinase activity (GO:0004715), Molecular Function: ATP binding (GO:0005524), Biological Process: protein phosphorylation (GO:0006468), Biological Process: intracellular protein kinase cascade (GO:0007243), Cellular Component: membrane (GO:0016020)
evm.model.Hic_asm_8.2912	NA	PREDICTED: uncharacterized protein LOC101853448 [Aplysia californica]	NA	Alanine-tRNA ligase, class IIc	Molecular Function: nucleotide binding (GO:0000166), Cellular Component: cytoplasm (GO:0005737)
evm.model.Hic_asm_10.1207	galactose-3-O-sulfotransferase 2-like; K09675 galactose-3-O-sulfotransferase 2 [EC:2.8.2.-] (A)	hypothetical protein LOTGIDRAFT_158219 [Lottia gigantea]	Galactose-3-O-sulfotransferase 3 OS=Mus musculus GN=Gal3st3 PE=2 SV=1	Galactose-3-O-sulfotransferase	Molecular Function: galactosylceramide sulfotransferase activity (GO:0001733), Cellular Component: Golgi apparatus (GO:0005794), Biological Process: biosynthetic process (GO:0009058), Cellular Component: integral to membrane (GO:0016021)
evm.model.Hic_asm_13.1336	galactose-3-O-sulfotransferase 2-like; K09675 galactose-3-O-sulfotransferase 2 [EC:2.8.2.-] (A)	PREDICTED: galactose-3-O-sulfotransferase 4-like [Crassostrea gigas]	Galactosylceramide sulfotransferase OS=Bos taurus GN=GAL3ST1 PE=2 SV=1	Galactose-3-O-sulfotransferase	Molecular Function: galactosylceramide sulfotransferase activity (GO:0001733), Cellular Component: Golgi apparatus (GO:0005794), Biological Process: biosynthetic process (GO:0009058), Cellular Component: integral to membrane (GO:0016021)
evm.model.Hic_asm_17.413	galactosylceramide sulfotransferase-like; K09676 galactose-3-O-sulfotransferase 3 [EC:2.8.2.-] (A)	PREDICTED: galactosylceramide sulfotransferase-like isoform X2 [Crassostrea gigas]	Galactosylceramide sulfotransferase OS=Mus musculus GN=Gal3st1 PE=2 SV=2	Plasmodium circumsporozoite protein	Cellular Component: cell surface (GO:0009986)
evm.model.Hic_asm_5.781	galactose-3-O-sulfotransferase 2-like; K09675 galactose-3-O-sulfotransferase 2 [EC:2.8.2.-] (A)	PREDICTED: galactose-3-O-sulfotransferase 4-like [Crassostrea gigas]	Galactose-3-O-sulfotransferase 3 OS=Mus musculus GN=Gal3st3 PE=2 SV=1	Galactose-3-O-sulfotransferase	Molecular Function: galactosylceramide sulfotransferase activity (GO:0001733), Cellular Component: Golgi apparatus (GO:0005794), Biological Process: biosynthetic process (GO:0009058), Cellular Component: integral to membrane (GO:0016021)
evm.model.Hic_asm_0.166	NA	PREDICTED: tubulin-specific chaperone C-like, partial [Crassostrea gigas]	NA	Keratin, type II	Cellular Component: keratin filament (GO:0045095)
evm.model.Hic_asm_11.1699	NA	PREDICTED: uncharacterized protein LOC105348632, partial [Crassostrea gigas]	NA	Salmonella/Shigella invasin protein C	Biological Process: pathogenesis (GO:0009405)
evm.model.Hic_asm_13.1412	NA	PREDICTED: tubulin-specific chaperone C-like, partial [Crassostrea gigas]	NA	G-protein alpha subunit, group 12	Molecular Function: G-protein coupled receptor binding (GO:0001664), Molecular Function: GTPase activity (GO:0003924), Molecular Function: signal transducer activity (GO:0004871), Molecular Function: GTP binding (GO:0005525), Biological Process: GTP catabolic process (GO:0006184), Biological Process: G-protein coupled receptor signaling pathway (GO:0007186), Biological Process: small GTPase media…
evm.model.Hic_asm_11.1900	protein kinase domain containing protein; K08844 leucine-rich repeat kinase 2 [EC:2.7.11.1] (A)	PREDICTED: uncharacterized protein LOC105341082 isoform X1 [Crassostrea gigas]	Probable serine/threonine-protein kinase pats1 OS=Dictyostelium discoideum GN=pats1 PE=3 SV=1	ROC GTPase
evm.model.Hic_asm_11.2087	uncharacterized LOC105326398; K12855 pre-mRNA-processing factor 6 (A)	PREDICTED: uncharacterized protein LOC752124 isoform X3 [Strongylocentrotus purpuratus]	Probable serine/threonine-protein kinase roco5 OS=Dictyostelium discoideum GN=roco5 PE=3 SV=1	ROC GTPase
evm.model.Hic_asm_17.1540	protein kinase domain containing protein; K08844 leucine-rich repeat kinase 2 [EC:2.7.11.1] (A)	PREDICTED: uncharacterized protein LOC105341082 isoform X1 [Crassostrea gigas]	Probable serine/threonine-protein kinase pats1 OS=Dictyostelium discoideum GN=pats1 PE=3 SV=1	ROC GTPase
evm.model.Hic_asm_12.210	Chitobiase; putative beta-hexosaminidase; K12373 hexosaminidase [EC:3.2.1.52] (A)	Chitobiase [Crassostrea gigas]	N,N'-diacetylchitobiase OS=Vibrio harveyi GN=chb PE=1 SV=1	NULL
evm.model.Hic_asm_13.892	hypothetical protein; K12373 hexosaminidase [EC:3.2.1.52] (A)	hypothetical protein LOTGIDRAFT_168843 [Lottia gigantea]	N,N'-diacetylchitobiase OS=Vibrio harveyi GN=chb PE=1 SV=1	NULL
evm.model.Hic_asm_13.893	hypothetical protein; K12373 hexosaminidase [EC:3.2.1.52] (A)	hypothetical protein LOTGIDRAFT_168843 [Lottia gigantea]	N,N'-diacetylchitobiase OS=Vibrio harveyi GN=chb PE=1 SV=1	NULL
evm.model.Hic_asm_15.1094.1	hypothetical protein; K12373 hexosaminidase [EC:3.2.1.52] (A)	hypothetical protein LOTGIDRAFT_168843 [Lottia gigantea]	Chitobiase OS=Serratia marcescens GN=chb PE=1 SV=1	Chitobiase/hexosaminidase N-terminal domain
evm.model.Hic_asm_17.123	Chitobiase; putative beta-hexosaminidase; K12373 hexosaminidase [EC:3.2.1.52] (A)	hypothetical protein CAPTEDRAFT_219964 [Capitella teleta]	Beta-hexosaminidase OS=Vibrio vulnificus GN=hex PE=3 SV=1	Glycosyl hydrolase family 20, domain 2
evm.model.Hic_asm_8.859	putative beta-hexosaminidase; K12373 hexosaminidase [EC:3.2.1.52] (A)	PREDICTED: putative beta-hexosaminidase [Crassostrea gigas]	Beta-hexosaminidase OS=Vibrio vulnificus GN=hex PE=3 SV=1	Phosphofructokinase	Molecular Function: 6-phosphofructokinase activity (GO:0003872), Biological Process: fructose 6-phosphate metabolic process (GO:0006002), Biological Process: glycolysis (GO:0006096)
evm.model.Hic_asm_8.862	hypothetical protein; K12373 hexosaminidase [EC:3.2.1.52] (A)	hypothetical protein LOTGIDRAFT_168843 [Lottia gigantea]	Beta-hexosaminidase OS=Vibrio vulnificus GN=hex PE=3 SV=1	Glycosyl hydrolase family 20, domain 2
evm.model.Hic_asm_8.863	putative beta-hexosaminidase; K12373 hexosaminidase [EC:3.2.1.52] (A)	Beta-hexosaminidase [Crassostrea gigas]	Chitobiase OS=Serratia marcescens GN=chb PE=1 SV=1	Chitobiase/hexosaminidase N-terminal domain
evm.model.Hic_asm_8.864	beta-hexosaminidase-like; K12373 hexosaminidase [EC:3.2.1.52] (A)	predicted protein [Nematostella vectensis]	Beta-hexosaminidase OS=Vibrio vulnificus GN=hex PE=3 SV=1	Glycosyl hydrolase family 20, domain 2
evm.model.Hic_asm_8.866	putative beta-hexosaminidase; K12373 hexosaminidase [EC:3.2.1.52] (A)	Beta-hexosaminidase [Crassostrea gigas]	Beta-hexosaminidase OS=Vibrio vulnificus GN=hex PE=3 SV=1	NULL
evm.model.Hic_asm_9.1181	beta-hexosaminidase-like; K12373 hexosaminidase [EC:3.2.1.52] (A)	hypothetical protein LOTGIDRAFT_202240 [Lottia gigantea]	Beta-hexosaminidase OS=Vibrio vulnificus GN=hex PE=3 SV=1	Glycosyl hydrolase family 20, domain 2
evm.model.Hic_asm_11.1880	acyl-CoA synthetase family member 2, mitochondrial-like; K00666 fatty-acyl-CoA synthase [EC:6.2.1.-] (A)	PREDICTED: acyl-CoA synthetase family member 2, mitochondrial-like [Crassostrea gigas]	Putative acyl-CoA synthetase YngI OS=Bacillus subtilis (strain 168) GN=yngI PE=3 SV=1	AMP-binding
evm.model.Hic_asm_11.358	acyl-CoA synthetase family member 2, mitochondrial-like; K00666 fatty-acyl-CoA synthase [EC:6.2.1.-] (A)	PREDICTED: acyl-CoA synthetase family member 2, mitochondrial-like [Crassostrea gigas]	3-[(3aS,4S,7aS)-7a-methyl-1, 5-dioxo-octahydro-1H-inden-4-yl]propanoyl:CoA ligase OS=Comamonas testosteroni GN=fadD3 PE=3 SV=1	AMP-binding
evm.model.Hic_asm_11.525	acyl-CoA synthetase family member 2, mitochondrial-like; K00666 fatty-acyl-CoA synthase [EC:6.2.1.-] (A)	PREDICTED: 4-coumarate--CoA ligase-like 7 [Crassostrea gigas]	Putative acyl-CoA synthetase YngI OS=Bacillus subtilis (strain 168) GN=yngI PE=3 SV=1	AMP-binding
evm.model.Hic_asm_11.533	acyl-CoA synthetase family member 2, mitochondrial-like; K00666 fatty-acyl-CoA synthase [EC:6.2.1.-] (A)	PREDICTED: acyl-CoA synthetase family member 2, mitochondrial-like [Crassostrea gigas]	4-coumarate--CoA ligase 1 OS=Petroselinum crispum GN=4CL2 PE=2 SV=1	AMP-binding
evm.model.Hic_asm_11.536	acyl-CoA synthetase family member 2, mitochondrial-like; K00666 fatty-acyl-CoA synthase [EC:6.2.1.-] (A)	PREDICTED: acyl-CoA synthetase family member 2, mitochondrial-like [Crassostrea gigas]	Acyl-CoA synthetase family member 2, mitochondrial OS=Rattus norvegicus GN=Acsf2 PE=2 SV=1	AMP-binding
evm.model.Hic_asm_11.743	acyl-CoA synthetase, putative (EC:6.2.1.26); K00666 fatty-acyl-CoA synthase [EC:6.2.1.-] (A)	PREDICTED: probable 4-coumarate--CoA ligase 4 [Aplysia californica]	Probable 4-coumarate--CoA ligase 2 OS=Oryza sativa subsp. japonica GN=4CL2 PE=2 SV=2	GPCR, family 2, vasoactive intestinal peptide receptor	Molecular Function: vasoactive intestinal polypeptide receptor activity (GO:0004999), Biological Process: G-protein coupled receptor signaling pathway (GO:0007186), Cellular Component: membrane (GO:0016020)
evm.model.Hic_asm_11.745	acyl-CoA synthetase family member 2, mitochondrial-like; K00666 fatty-acyl-CoA synthase [EC:6.2.1.-] (A)	Acyl-CoA synthetase family member 2, mitochondrial [Crassostrea gigas]	Probable 4-coumarate--CoA ligase 3 OS=Oryza sativa subsp. japonica GN=4CL3 PE=2 SV=1	Neuropeptide Y5 receptor	Molecular Function: neuropeptide Y receptor activity (GO:0004983), Biological Process: G-protein coupled receptor signaling pathway (GO:0007186), Cellular Component: integral to membrane (GO:0016021)
evm.model.Hic_asm_12.916	acyl-CoA synthetase family member 2, mitochondrial-like; K00666 fatty-acyl-CoA synthase [EC:6.2.1.-] (A)	PREDICTED: acyl-CoA synthetase family member 2, mitochondrial-like [Crassostrea gigas]	2-hydroxy-7-methoxy-5-methyl-1-naphthoate--CoA ligase OS=Streptomyces carzinostaticus GN=ncsB2 PE=1 SV=1	NULL
evm.model.Hic_asm_16.1156	acyl-CoA synthetase family member 2, mitochondrial-like; K00666 fatty-acyl-CoA synthase [EC:6.2.1.-] (A)	PREDICTED: acyl-CoA synthetase family member 2, mitochondrial-like [Crassostrea gigas]	Acyl-CoA synthetase family member 2, mitochondrial OS=Danio rerio GN=acsf2 PE=2 SV=1	AMP-binding
evm.model.Hic_asm_16.722	acyl-CoA synthetase family member 2, mitochondrial-like; K00666 fatty-acyl-CoA synthase [EC:6.2.1.-] (A)	PREDICTED: acyl-CoA synthetase family member 2, mitochondrial-like isoform X2 [Crassostrea gigas]	Putative acyl-CoA synthetase YngI OS=Bacillus subtilis (strain 168) GN=yngI PE=3 SV=1	Intein	Biological Process: intein-mediated protein splicing (GO:0016539)
evm.model.Hic_asm_16.723	acyl-CoA synthetase family member 2, mitochondrial-like; K00666 fatty-acyl-CoA synthase [EC:6.2.1.-] (A)	PREDICTED: acyl-CoA synthetase family member 2, mitochondrial-like [Crassostrea gigas]	Putative acyl-CoA synthetase YngI OS=Bacillus subtilis (strain 168) GN=yngI PE=3 SV=1	NULL
evm.model.Hic_asm_2.2039	acyl-CoA synthetase family member 2, mitochondrial-like; K00666 fatty-acyl-CoA synthase [EC:6.2.1.-] (A)	PREDICTED: acyl-CoA synthetase family member 2, mitochondrial-like [Crassostrea gigas]	2,3-dihydroxybenzoate-AMP ligase OS=Bacillus subtilis (strain 168) GN=dhbE PE=1 SV=2	AMP-dependent synthetase/ligase	Molecular Function: catalytic activity (GO:0003824), Biological Process: metabolic process (GO:0008152)
evm.model.Hic_asm_8.1144	acyl-CoA synthetase family member 2, mitochondrial-like; K00666 fatty-acyl-CoA synthase [EC:6.2.1.-] (A)	PREDICTED: acyl-CoA synthetase family member 2, mitochondrial-like [Crassostrea gigas]	Acyl-CoA synthetase family member 2, mitochondrial OS=Pongo abelii GN=ACSF2 PE=2 SV=1	NULL
evm.model.Hic_asm_15.1179	tripartite motif-containing protein 45-like; K11997 tripartite motif-containing protein 2/3 (A)	PREDICTED: tripartite motif-containing protein 45-like [Crassostrea gigas]	Tripartite motif-containing protein 2 OS=Rattus norvegicus GN=Trim2 PE=1 SV=2	OGR1 sphingosylphosphorylcholine receptor	Biological Process: G-protein coupled receptor signaling pathway (GO:0007186), Cellular Component: integral to membrane (GO:0016021)
evm.model.Hic_asm_15.1308	tripartite motif-containing protein 45-like; K11997 tripartite motif-containing protein 2/3 (A)	PREDICTED: tripartite motif-containing protein 45-like [Crassostrea gigas]	E3 ubiquitin-protein ligase TRIM56 OS=Bos taurus GN=TRIM56 PE=3 SV=1	NULL
evm.model.Hic_asm_15.1309	tripartite motif-containing protein 45-like; K11997 tripartite motif-containing protein 2/3 (A)	PREDICTED: tripartite motif-containing protein 45-like [Crassostrea gigas]	E3 ubiquitin-protein ligase TRIM56 OS=Bos taurus GN=TRIM56 PE=3 SV=1	NULL
evm.model.Hic_asm_15.1310	tripartite motif-containing protein 45-like; K11997 tripartite motif-containing protein 2/3 (A)	PREDICTED: tripartite motif-containing protein 45-like [Crassostrea gigas]	E3 ubiquitin-protein ligase TRIM56 OS=Bos taurus GN=TRIM56 PE=3 SV=1	Zinc finger, B-box	Cellular Component: intracellular (GO:0005622), Molecular Function: zinc ion binding (GO:0008270)
evm.model.Hic_asm_12.1355	NA	Tenascin-X [Crassostrea gigas]	NA	NULL
evm.model.Hic_asm_12.1357	NA	PREDICTED: uncharacterized protein LOC105342567 [Crassostrea gigas]	NA	NULL
evm.model.Hic_asm_12.1358	NA	Tenascin-X [Crassostrea gigas]	NA	NULL
evm.model.Hic_asm_12.1359	NA	Tenascin-X [Crassostrea gigas]	NA	Phosphofructokinase	Molecular Function: 6-phosphofructokinase activity (GO:0003872), Biological Process: fructose 6-phosphate metabolic process (GO:0006002), Biological Process: glycolysis (GO:0006096)
evm.model.Hic_asm_12.1360	NA	PREDICTED: uncharacterized protein LOC105342521 [Crassostrea gigas]	NA	NULL
evm.model.Hic_asm_12.1361	hypothetical protein; K02599 Notch (A)	Tenascin-X [Crassostrea gigas]	Tenascin-X OS=Homo sapiens GN=TNXB PE=1 SV=4	EGF-like domain, extracellular
evm.model.Hic_asm_12.1362.1	Nagpa; N-acetylglucosamine-1-phosphodiester alpha-N-acetylglucosaminidase; K01125 N-acetylglucosamine-1-phosphodiester alpha-N-acetylglucosaminidase [EC:3.1.4.45] (A)	PREDICTED: uncharacterized protein LOC105342521 [Crassostrea gigas]	N-acetylglucosamine-1-phosphodiester alpha-N-acetylglucosaminidase OS=Bos taurus GN=NAGPA PE=1 SV=2	NULL
evm.model.Hic_asm_12.451	neuropilin-1a-like; K06724 neuropilin 1 (A)	Tenascin-X [Crassostrea gigas]	Neuropilin-1 OS=Rattus norvegicus GN=Nrp1 PE=1 SV=1	Coagulation factor 5/8 C-terminal type domain	Biological Process: cell adhesion (GO:0007155)
evm.model.Hic_asm_12.452	NA	PREDICTED: uncharacterized protein LOC100369350 [Saccoglossus kowalevskii]	NA	NULL
evm.model.Hic_asm_12.453	NA	Tenascin-X [Crassostrea gigas]	NA	NULL
evm.model.Hic_asm_12.454	NA	Tenascin-X [Crassostrea gigas]	NA	NULL
evm.model.Hic_asm_12.455	NA	Tenascin-X [Crassostrea gigas]	NA	NULL
evm.model.Hic_asm_12.456	NA	PREDICTED: uncharacterized protein LOC105342567 [Crassostrea gigas]	NA	NULL
evm.model.Hic_asm_12.459	NA	Tenascin-X [Crassostrea gigas]	NA	NULL
evm.model.Hic_asm_12.460	NA	PREDICTED: uncharacterized protein LOC105342521 [Crassostrea gigas]	NA	NULL
evm.model.Hic_asm_12.461	tenascin-X-like; K06252 tenascin (A)	Tenascin-X [Crassostrea gigas]	Teneurin-1 OS=Caenorhabditis elegans GN=ten-1 PE=1 SV=1	Epidermal growth factor-like domain	Molecular Function: protein binding (GO:0005515)
evm.model.Hic_asm_6.2760	hypothetical protein; K02599 Notch (A)	PREDICTED: uncharacterized protein LOC105342521 [Crassostrea gigas]	Tenascin-X OS=Homo sapiens GN=TNXB PE=1 SV=4	von Willebrand factor, type D domain
evm.model.Hic_asm_6.2762	NA	Tenascin-X [Crassostrea gigas]	NA	Alpha 1D adrenoceptor	Molecular Function: alpha1-adrenergic receptor activity (GO:0004937), Biological Process: G-protein coupled receptor signaling pathway (GO:0007186), Cellular Component: integral to membrane (GO:0016021)
evm.model.Hic_asm_6.2763	NA	Tenascin-X [Crassostrea gigas]	NA	Leucine aminopeptidase/peptidase B	Molecular Function: aminopeptidase activity (GO:0004177), Cellular Component: cytoplasm (GO:0005737), Molecular Function: metalloexopeptidase activity (GO:0008235), Biological Process: protein metabolic process (GO:0019538), Molecular Function: manganese ion binding (GO:0030145)
evm.model.Hic_asm_6.2764	NA	Tenascin-X [Crassostrea gigas]	NA	NULL
evm.model.Hic_asm_0.97	M-phase inducer phosphatase-like; K16723 M-phase inducer phosphatase [EC:3.1.3.48] (A)	M-phase inducer phosphatase [Crassostrea gigas]	M-phase inducer phosphatase 1 OS=Rattus norvegicus GN=Cdc25a PE=1 SV=1	Peptidase A31, hydrogen uptake protein	Molecular Function: enzyme activator activity (GO:0008047), Molecular Function: peptidase activity (GO:0008233)
evm.model.Hic_asm_1.417	hypothetical protein; K16723 M-phase inducer phosphatase [EC:3.1.3.48] (A)	hypothetical protein LOTGIDRAFT_128880 [Lottia gigantea]	M-phase inducer phosphatase OS=Drosophila melanogaster GN=stg PE=1 SV=2	Rhodanese-like domain
evm.model.Hic_asm_12.1626	M-phase inducer phosphatase-like; K16723 M-phase inducer phosphatase [EC:3.1.3.48] (A)	hypothetical protein LOTGIDRAFT_128880 [Lottia gigantea]	M-phase inducer phosphatase OS=Drosophila melanogaster GN=stg PE=1 SV=2	Rhodanese-like domain
evm.model.Hic_asm_13.2056	M-phase inducer phosphatase-like; K16723 M-phase inducer phosphatase [EC:3.1.3.48] (A)	hypothetical protein LOTGIDRAFT_128880 [Lottia gigantea]	M-phase inducer phosphatase 1 OS=Homo sapiens GN=CDC25A PE=1 SV=2	Rhodanese-like domain
evm.model.Hic_asm_14.1157	hypothetical protein; K16723 M-phase inducer phosphatase [EC:3.1.3.48] (A)	hypothetical protein LOTGIDRAFT_128880 [Lottia gigantea]	M-phase inducer phosphatase OS=Drosophila melanogaster GN=stg PE=1 SV=2	Parkin	Molecular Function: ubiquitin-protein ligase activity (GO:0004842), Cellular Component: mitochondrion (GO:0005739), Cellular Component: cytosol (GO:0005829), Molecular Function: acid-amino acid ligase activity (GO:0016881)
evm.model.Hic_asm_14.1158	hypothetical protein; K16723 M-phase inducer phosphatase [EC:3.1.3.48] (A)	hypothetical protein LOTGIDRAFT_128880 [Lottia gigantea]	M-phase inducer phosphatase OS=Drosophila melanogaster GN=stg PE=1 SV=2	M-phase inducer phosphatase	Biological Process: M phase of mitotic cell cycle (GO:0000087), Molecular Function: protein tyrosine phosphatase activity (GO:0004725), Cellular Component: intracellular (GO:0005622), Biological Process: protein dephosphorylation (GO:0006470)
evm.model.Hic_asm_14.1159	hypothetical protein; K16723 M-phase inducer phosphatase [EC:3.1.3.48] (A)	hypothetical protein LOTGIDRAFT_128880 [Lottia gigantea]	M-phase inducer phosphatase OS=Drosophila melanogaster GN=stg PE=1 SV=2	M-phase inducer phosphatase	Biological Process: M phase of mitotic cell cycle (GO:0000087), Molecular Function: protein tyrosine phosphatase activity (GO:0004725), Cellular Component: intracellular (GO:0005622), Biological Process: protein dephosphorylation (GO:0006470)
evm.model.Hic_asm_14.1161	hypothetical protein; K16723 M-phase inducer phosphatase [EC:3.1.3.48] (A)	hypothetical protein LOTGIDRAFT_128880 [Lottia gigantea]	M-phase inducer phosphatase OS=Drosophila melanogaster GN=stg PE=1 SV=2	Lipoprotein LPP20	Cellular Component: cell outer membrane (GO:0009279)
evm.model.Hic_asm_2.1084	M-phase inducer phosphatase-like; K16723 M-phase inducer phosphatase [EC:3.1.3.48] (A)	M-phase inducer phosphatase [Crassostrea gigas]	M-phase inducer phosphatase 1 OS=Rattus norvegicus GN=Cdc25a PE=1 SV=1	Rhodanese-like domain
evm.model.Hic_asm_2.1699	M-phase inducer phosphatase-like; K16723 M-phase inducer phosphatase [EC:3.1.3.48] (A)	M-phase inducer phosphatase [Crassostrea gigas]	M-phase inducer phosphatase 1 OS=Rattus norvegicus GN=Cdc25a PE=1 SV=1	Rhodanese-like domain
evm.model.Hic_asm_2.1700	M-phase inducer phosphatase-like; K16723 M-phase inducer phosphatase [EC:3.1.3.48] (A)	M-phase inducer phosphatase [Crassostrea gigas]	M-phase inducer phosphatase 1 OS=Rattus norvegicus GN=Cdc25a PE=1 SV=1	Rhodanese-like domain
evm.model.Hic_asm_2.1701	M-phase inducer phosphatase-like; K16723 M-phase inducer phosphatase [EC:3.1.3.48] (A)	M-phase inducer phosphatase [Crassostrea gigas]	M-phase inducer phosphatase 3 OS=Bos taurus GN=CDC25C PE=2 SV=1	Rhodanese-like domain
evm.model.Hic_asm_6.1729	M-phase inducer phosphatase-like; K16723 M-phase inducer phosphatase [EC:3.1.3.48] (A)	hypothetical protein LOTGIDRAFT_129035 [Lottia gigantea]	M-phase inducer phosphatase OS=Drosophila melanogaster GN=stg PE=1 SV=2	GPCR, family 2, gastric inhibitory polypeptide receptor	Biological Process: G-protein coupled receptor signaling pathway (GO:0007186), Cellular Component: membrane (GO:0016020), Molecular Function: gastric inhibitory peptide receptor activity (GO:0016519)
evm.model.Hic_asm_15.1613	SLC16A14; solute carrier family 16, member 14; K08190 MFS transporter, MCP family, solute carrier family 16 (monocarboxylic acid transporters), member 14 (A)	PREDICTED: monocarboxylate transporter 13-like [Crassostrea gigas]	Monocarboxylate transporter 14 OS=Homo sapiens GN=SLC16A14 PE=2 SV=1	Major facilitator superfamily	Cellular Component: integral to membrane (GO:0016021), Biological Process: transmembrane transport (GO:0055085)
evm.model.Hic_asm_15.1948	monocarboxylate transporter 4-like; K08180 MFS transporter, MCP family, solute carrier family 16 (monocarboxylic acid transporters), member 3 (A)	PREDICTED: monocarboxylate transporter 13-like [Crassostrea gigas]	NA	Major facilitator superfamily	Cellular Component: integral to membrane (GO:0016021), Biological Process: transmembrane transport (GO:0055085)
evm.model.Hic_asm_15.1949	SLC16A9; solute carrier family 16, member 9; K08186 MFS transporter, MCP family, solute carrier family 16 (monocarboxylic acid transporters), member 9 (A)	Monocarboxylate transporter 13 [Crassostrea gigas]	Monocarboxylate transporter 9 OS=Mus musculus GN=Slc16a9 PE=2 SV=1	NULL
evm.model.Hic_asm_15.1951	SLC16A14; solute carrier family 16, member 14; K08190 MFS transporter, MCP family, solute carrier family 16 (monocarboxylic acid transporters), member 14 (A)	PREDICTED: monocarboxylate transporter 13-like [Crassostrea gigas]	Monocarboxylate transporter 14 OS=Mus musculus GN=Slc16a14 PE=2 SV=1	NULL
evm.model.Hic_asm_18.671	SLC16A9; solute carrier family 16, member 9; K08186 MFS transporter, MCP family, solute carrier family 16 (monocarboxylic acid transporters), member 9 (A)	PREDICTED: monocarboxylate transporter 13-like [Crassostrea gigas]	Monocarboxylate transporter 9 OS=Mus musculus GN=Slc16a9 PE=2 SV=1	NULL
evm.model.Hic_asm_18.673	slc16a9a, zgc:64089; solute carrier family 16, member 9a; K08186 MFS transporter, MCP family, solute carrier family 16 (monocarboxylic acid transporters), member 9 (A)	Monocarboxylate transporter 13 [Crassostrea gigas]	Monocarboxylate transporter 9 OS=Homo sapiens GN=SLC16A9 PE=1 SV=1	Major facilitator superfamily	Cellular Component: integral to membrane (GO:0016021), Biological Process: transmembrane transport (GO:0055085)
evm.model.Hic_asm_6.2351	monocarboxylate transporter 12-like; K08180 MFS transporter, MCP family, solute carrier family 16 (monocarboxylic acid transporters), member 3 (A)	PREDICTED: monocarboxylate transporter 2-like [Crassostrea gigas]	Monocarboxylate transporter 6 OS=Mus musculus GN=Slc16a5 PE=3 SV=1	NULL
evm.model.Hic_asm_0.1070	NAIP; NLR family, apoptosis inhibitory protein; K12807 baculoviral IAP repeat-containing protein 1 (A)	ORF99 [Ostreid herpesvirus 1]	Putative apoptosis inhibitor ORF99 OS=Ostreid herpesvirus 1 (isolate France) GN=ORF99 PE=3 SV=1	NULL
evm.model.Hic_asm_0.1375	GJ12099 gene product from transcript GJ12099-RA; K16061 baculoviral IAP repeat-containing protein 7/8 (A)	ORF98 [Chlamys acute necrobiotic virus]	Putative apoptosis inhibitor ORF99 OS=Ostreid herpesvirus 1 (isolate France) GN=ORF99 PE=3 SV=1	Potassium channel, inwardly rectifying, Kir3.1	Biological Process: potassium ion transport (GO:0006813), Molecular Function: G-protein activated inward rectifier potassium channel activity (GO:0015467), Cellular Component: membrane (GO:0016020)
evm.model.Hic_asm_1.3000	Birc3, Birc2, IAP1; baculoviral IAP repeat-containing 3; K16060 baculoviral IAP repeat-containing protein 2/3 (A)	inhibitor of apoptosis 1 protein [Glossina morsitans morsitans]	Putative apoptosis inhibitor ORF99 OS=Ostreid herpesvirus 1 (isolate France) GN=ORF99 PE=3 SV=1	Baculoviral inhibition of apoptosis protein repeat
evm.model.Hic_asm_11.1574	Birc3, Birc2, IAP1; baculoviral IAP repeat-containing 3; K16060 baculoviral IAP repeat-containing protein 2/3 (A)	inhibitor of apoptosis 1 protein [Glossina morsitans morsitans]	Putative apoptosis inhibitor ORF99 OS=Ostreid herpesvirus 1 (isolate France) GN=ORF99 PE=3 SV=1	Melanocortin/ACTH receptor	Molecular Function: melanocortin receptor activity (GO:0004977), Biological Process: G-protein coupled receptor signaling pathway (GO:0007186), Cellular Component: integral to membrane (GO:0016021)
evm.model.Hic_asm_11.1749	apoptosis 1 inhibitor; K16061 baculoviral IAP repeat-containing protein 7/8 (A)	inhibitor of apoptosis 1 protein [Glossina morsitans morsitans]	Putative apoptosis inhibitor ORF99 OS=Ostreid herpesvirus 1 (isolate France) GN=ORF99 PE=3 SV=1	Baculoviral inhibition of apoptosis protein repeat
evm.model.Hic_asm_12.2188	GB17129; e3 ubiquitin-protein ligase IAP-3-like; K16061 baculoviral IAP repeat-containing protein 7/8 (A)	Inhibitor of apoptosis protein [Armadillidium vulgare iridescent virus]	Apoptosis inhibitor 193R OS=Invertebrate iridescent virus 6 GN=IIV6-193R PE=3 SV=2	Baculoviral inhibition of apoptosis protein repeat
evm.model.Hic_asm_12.296	GA23680 gene product from transcript GA23680-RC; K16061 baculoviral IAP repeat-containing protein 7/8 (A)	ORF99 [Ostreid herpesvirus 1]	Putative apoptosis inhibitor ORF99 OS=Ostreid herpesvirus 1 (isolate France) GN=ORF99 PE=3 SV=1	Baculoviral inhibition of apoptosis protein repeat
evm.model.Hic_asm_12.434	NAIP; NLR family, apoptosis inhibitory protein; K12807 baculoviral IAP repeat-containing protein 1 (A)	PREDICTED: baculoviral IAP repeat-containing protein 1 [Latimeria chalumnae]	Putative apoptosis inhibitor ORF99 OS=Ostreid herpesvirus 1 (isolate France) GN=ORF99 PE=3 SV=1	Baculoviral inhibition of apoptosis protein repeat
evm.model.Hic_asm_13.1402	apoptosis 1 inhibitor; K16061 baculoviral IAP repeat-containing protein 7/8 (A)	inhibitor of apoptosis 1 protein [Glossina morsitans morsitans]	Putative apoptosis inhibitor ORF99 OS=Ostreid herpesvirus 1 (isolate France) GN=ORF99 PE=3 SV=1	Baculoviral inhibition of apoptosis protein repeat
evm.model.Hic_asm_13.2101	Birc3, Birc2, IAP1; baculoviral IAP repeat-containing 3; K16060 baculoviral IAP repeat-containing protein 2/3 (A)	inhibitor of apoptosis 1 protein [Glossina morsitans morsitans]	Putative apoptosis inhibitor ORF99 OS=Ostreid herpesvirus 1 (isolate France) GN=ORF99 PE=3 SV=1	Baculoviral inhibition of apoptosis protein repeat
evm.model.Hic_asm_15.954	NAIP; NLR family, apoptosis inhibitory protein; K12807 baculoviral IAP repeat-containing protein 1 (A)	ORF99 [Ostreid herpesvirus 1]	Putative apoptosis inhibitor ORF99 OS=Ostreid herpesvirus 1 (isolate France) GN=ORF99 PE=3 SV=1	Baculoviral inhibition of apoptosis protein repeat
evm.model.Hic_asm_17.1505	Birc3, Birc2, IAP1; baculoviral IAP repeat-containing 3; K16060 baculoviral IAP repeat-containing protein 2/3 (A)	inhibitor of apoptosis 1 protein [Glossina morsitans morsitans]	Putative apoptosis inhibitor ORF99 OS=Ostreid herpesvirus 1 (isolate France) GN=ORF99 PE=3 SV=1	NULL
evm.model.Hic_asm_17.184	BIRC2; baculoviral IAP repeat containing 2; K16060 baculoviral IAP repeat-containing protein 2/3 (A)	Inhibitor of apoptosis protein [Armadillidium vulgare iridescent virus]	Putative apoptosis inhibitor ORF99 OS=Ostreid herpesvirus 1 (isolate France) GN=ORF99 PE=3 SV=1	Baculoviral inhibition of apoptosis protein repeat
evm.model.Hic_asm_17.1994	apoptosis 1 inhibitor; K16061 baculoviral IAP repeat-containing protein 7/8 (A)	inhibitor of apoptosis 1 protein [Glossina morsitans morsitans]	Putative apoptosis inhibitor ORF99 OS=Ostreid herpesvirus 1 (isolate France) GN=ORF99 PE=3 SV=1	Baculoviral inhibition of apoptosis protein repeat
evm.model.Hic_asm_2.1408	Birc3, Birc2, IAP1; baculoviral IAP repeat-containing 3; K16060 baculoviral IAP repeat-containing protein 2/3 (A)	inhibitor of apoptosis 1 protein [Glossina morsitans morsitans]	Putative apoptosis inhibitor ORF99 OS=Ostreid herpesvirus 1 (isolate France) GN=ORF99 PE=3 SV=1	Baculoviral inhibition of apoptosis protein repeat
evm.model.Hic_asm_2.1513	Birc3, Birc2, IAP1; baculoviral IAP repeat-containing 3; K16060 baculoviral IAP repeat-containing protein 2/3 (A)	inhibitor of apoptosis 1 protein [Glossina morsitans morsitans]	Putative apoptosis inhibitor ORF99 OS=Ostreid herpesvirus 1 (isolate France) GN=ORF99 PE=3 SV=1	Baculoviral inhibition of apoptosis protein repeat
evm.model.Hic_asm_5.1981	GJ12099 gene product from transcript GJ12099-RA; K16061 baculoviral IAP repeat-containing protein 7/8 (A)	Putative apoptosis inhibitor ORF99 [Crassostrea gigas]	Putative apoptosis inhibitor ORF99 OS=Ostreid herpesvirus 1 (isolate France) GN=ORF99 PE=3 SV=1	Baculoviral inhibition of apoptosis protein repeat
evm.model.Hic_asm_6.155	NAIP; NLR family, apoptosis inhibitory protein; K12807 baculoviral IAP repeat-containing protein 1 (A)	PREDICTED: baculoviral IAP repeat-containing protein 1 [Latimeria chalumnae]	Putative apoptosis inhibitor ORF99 OS=Ostreid herpesvirus 1 (isolate France) GN=ORF99 PE=3 SV=1	Baculoviral inhibition of apoptosis protein repeat
evm.model.Hic_asm_6.157	NAIP; NLR family, apoptosis inhibitory protein; K12807 baculoviral IAP repeat-containing protein 1 (A)	PREDICTED: baculoviral IAP repeat-containing protein 1 [Latimeria chalumnae]	Putative apoptosis inhibitor ORF99 OS=Ostreid herpesvirus 1 (isolate France) GN=ORF99 PE=3 SV=1	Baculoviral inhibition of apoptosis protein repeat
evm.model.Hic_asm_6.550	Birc3, Birc2, IAP1; baculoviral IAP repeat-containing 3; K16060 baculoviral IAP repeat-containing protein 2/3 (A)	inhibitor of apoptosis 1 protein [Glossina morsitans morsitans]	Putative apoptosis inhibitor ORF99 OS=Ostreid herpesvirus 1 (isolate France) GN=ORF99 PE=3 SV=1	Cholecystokinin receptor type A	Molecular Function: cholecystokinin receptor activity (GO:0004951), Biological Process: G-protein coupled receptor signaling pathway (GO:0007186), Cellular Component: integral to membrane (GO:0016021)
evm.model.Hic_asm_6.553	Birc3, Birc2, IAP1; baculoviral IAP repeat-containing 3; K16060 baculoviral IAP repeat-containing protein 2/3 (A)	inhibitor of apoptosis 1 protein [Glossina morsitans morsitans]	Putative apoptosis inhibitor ORF99 OS=Ostreid herpesvirus 1 (isolate France) GN=ORF99 PE=3 SV=1	OGR1 sphingosylphosphorylcholine receptor	Biological Process: G-protein coupled receptor signaling pathway (GO:0007186), Cellular Component: integral to membrane (GO:0016021)
evm.model.Hic_asm_7.1038	apoptosis 1 inhibitor; K16061 baculoviral IAP repeat-containing protein 7/8 (A)	inhibitor of apoptosis 1 protein [Glossina morsitans morsitans]	Putative apoptosis inhibitor ORF99 OS=Ostreid herpesvirus 1 (isolate France) GN=ORF99 PE=3 SV=1	Baculoviral inhibition of apoptosis protein repeat
evm.model.Hic_asm_7.1299	apoptosis 1 inhibitor; K16061 baculoviral IAP repeat-containing protein 7/8 (A)	inhibitor of apoptosis 1 protein [Glossina morsitans morsitans]	Putative apoptosis inhibitor ORF99 OS=Ostreid herpesvirus 1 (isolate France) GN=ORF99 PE=3 SV=1	OGR1 sphingosylphosphorylcholine receptor	Biological Process: G-protein coupled receptor signaling pathway (GO:0007186), Cellular Component: integral to membrane (GO:0016021)
evm.model.Hic_asm_7.142	Birc3, Birc2, IAP1; baculoviral IAP repeat-containing 3; K16060 baculoviral IAP repeat-containing protein 2/3 (A)	inhibitor of apoptosis 1 protein [Glossina morsitans morsitans]	Putative apoptosis inhibitor ORF99 OS=Ostreid herpesvirus 1 (isolate France) GN=ORF99 PE=3 SV=1	Baculoviral inhibition of apoptosis protein repeat
evm.model.Hic_asm_7.34	apoptosis 1 inhibitor; K16061 baculoviral IAP repeat-containing protein 7/8 (A)	inhibitor of apoptosis 1 protein [Glossina morsitans morsitans]	Putative apoptosis inhibitor ORF99 OS=Ostreid herpesvirus 1 (isolate France) GN=ORF99 PE=3 SV=1	Baculoviral inhibition of apoptosis protein repeat
evm.model.Hic_asm_12.175	uncharacterized LOC105329078; K06238 collagen, type VI, alpha (A)	PREDICTED: uncharacterized protein LOC105329380 isoform X3 [Crassostrea gigas]	Collagen alpha-5(VI) chain OS=Homo sapiens GN=COL6A5 PE=1 SV=1	von Willebrand factor, type A
evm.model.Hic_asm_12.177	uncharacterized LOC105329078; K06238 collagen, type VI, alpha (A)	PREDICTED: LOW QUALITY PROTEIN: uncharacterized protein LOC105329105 [Crassostrea gigas]	Putative epidermal cell surface receptor OS=Drosophila melanogaster GN=sas PE=2 SV=2	von Willebrand factor, type C	Molecular Function: protein binding (GO:0005515)
evm.model.Hic_asm_12.178	uncharacterized LOC105329078; K06238 collagen, type VI, alpha (A)	PREDICTED: uncharacterized protein LOC105320876 isoform X1 [Crassostrea gigas]	Putative epidermal cell surface receptor OS=Drosophila melanogaster GN=sas PE=2 SV=2	VWC out
evm.model.Hic_asm_3.1134	uncharacterized LOC105329078; K06238 collagen, type VI, alpha (A)	PREDICTED: LOW QUALITY PROTEIN: uncharacterized protein LOC105329105 [Crassostrea gigas]	Putative epidermal cell surface receptor OS=Drosophila melanogaster GN=sas PE=2 SV=2	Proteinase inhibitor I2, Kunitz metazoa	Molecular Function: serine-type endopeptidase inhibitor activity (GO:0004867)
evm.model.Hic_asm_3.1135	uncharacterized LOC105329078; K06238 collagen, type VI, alpha (A)	PREDICTED: LOW QUALITY PROTEIN: uncharacterized protein LOC105329105 [Crassostrea gigas]	Putative epidermal cell surface receptor OS=Drosophila melanogaster GN=sas PE=2 SV=2	von Willebrand factor, type C	Molecular Function: protein binding (GO:0005515)
evm.model.Hic_asm_3.1137	uncharacterized LOC105329078; K06238 collagen, type VI, alpha (A)	PREDICTED: uncharacterized protein LOC105329380 isoform X2 [Crassostrea gigas]	Cartilage matrix protein OS=Gallus gallus GN=MATN1 PE=1 SV=2	von Willebrand factor, type C	Molecular Function: protein binding (GO:0005515)
evm.model.Hic_asm_3.134	uncharacterized LOC105329078; K06238 collagen, type VI, alpha (A)	PREDICTED: LOW QUALITY PROTEIN: uncharacterized protein LOC105329105 [Crassostrea gigas]	Cartilage matrix protein OS=Gallus gallus GN=MATN1 PE=1 SV=2	NULL
evm.model.Hic_asm_3.136	uncharacterized LOC105329078; K06238 collagen, type VI, alpha (A)	Collagen alpha-4(VI) chain [Crassostrea gigas]	NA	Glutamate/acetylglutamate kinase	Molecular Function: glutamate 5-kinase activity (GO:0004349), Biological Process: proline biosynthetic process (GO:0006561)
evm.model.Hic_asm_3.1587	uncharacterized LOC105329078; K06238 collagen, type VI, alpha (A)	Collagen alpha-5(VI) chain [Crassostrea gigas]	Collagen alpha-5(VI) chain OS=Mus musculus GN=Col6a5 PE=1 SV=4	Metridin-like ShK toxin
evm.model.Hic_asm_3.1588	uncharacterized LOC105329078; K06238 collagen, type VI, alpha (A)	PREDICTED: uncharacterized protein LOC105329078 isoform X1 [Crassostrea gigas]	Putative epidermal cell surface receptor OS=Drosophila melanogaster GN=sas PE=2 SV=2	Metridin-like ShK toxin
evm.model.Hic_asm_0.232	TATA-box-binding protein 1-like; K03120 transcription initiation factor TFIID TATA-box-binding protein (A)	TATA-box-binding protein 2 [Crassostrea gigas]	TATA-box-binding protein OS=Acetabularia peniculus PE=2 SV=1	Citrate synthase-like	Biological Process: cellular carbohydrate metabolic process (GO:0044262), Molecular Function: transferase activity, transferring acyl groups, acyl groups converted into alkyl on transfer (GO:0046912)
evm.model.Hic_asm_0.312	TATA-box-binding protein 1-like; K03120 transcription initiation factor TFIID TATA-box-binding protein (A)	TATA-box-binding protein 2 [Crassostrea gigas]	TATA-box-binding protein OS=Acetabularia peniculus PE=2 SV=1	TATA-box binding protein	Molecular Function: DNA binding (GO:0003677), Biological Process: DNA-dependent transcription, initiation (GO:0006352)
evm.model.Hic_asm_1.971	TATA-box-binding protein 1-like; K03120 transcription initiation factor TFIID TATA-box-binding protein (A)	TATA-box-binding protein 2 [Crassostrea gigas]	TATA-box-binding protein OS=Acetabularia peniculus PE=2 SV=1	TATA-box binding protein	Molecular Function: DNA binding (GO:0003677), Biological Process: DNA-dependent transcription, initiation (GO:0006352)
evm.model.Hic_asm_10.926	TATA-box-binding protein 1-like; K03120 transcription initiation factor TFIID TATA-box-binding protein (A)	TATA-box-binding protein 2 [Crassostrea gigas]	TATA-box-binding protein OS=Methanococcus aeolicus (strain Nankai-3 / ATCC BAA-1280) GN=tbp PE=3 SV=1	TATA-box binding protein	Molecular Function: DNA binding (GO:0003677), Biological Process: DNA-dependent transcription, initiation (GO:0006352)
evm.model.Hic_asm_11.1068	NA	hypothetical protein CGI_10009389 [Crassostrea gigas]	NA	Alpha-fetoprotein	Cellular Component: extracellular space (GO:0005615)
evm.model.Hic_asm_3.1615	TATA-box-binding protein 1-like; K03120 transcription initiation factor TFIID TATA-box-binding protein (A)	TATA-box-binding protein 2 [Crassostrea gigas]	TATA-box-binding protein OS=Acetabularia peniculus PE=2 SV=1	TATA-box binding protein	Molecular Function: DNA binding (GO:0003677), Biological Process: DNA-dependent transcription, initiation (GO:0006352)
evm.model.Hic_asm_3.1617	TATA-box-binding protein 1-like; K03120 transcription initiation factor TFIID TATA-box-binding protein (A)	TATA-box-binding protein 2 [Crassostrea gigas]	TATA-box-binding protein OS=Acetabularia peniculus PE=2 SV=1	TATA-box binding protein	Molecular Function: DNA binding (GO:0003677), Biological Process: DNA-dependent transcription, initiation (GO:0006352)
evm.model.Hic_asm_6.529	TATA-box-binding protein; K03120 transcription initiation factor TFIID TATA-box-binding protein (A)	TATA-box-binding protein 2 [Crassostrea gigas]	TATA-box-binding protein-like protein 1 OS=Entamoeba histolytica GN=trf1 PE=3 SV=1	GPCR, family 2, CD97 antigen	Molecular Function: G-protein coupled receptor activity (GO:0004930), Cellular Component: membrane (GO:0016020)
evm.model.Hic_asm_8.3019	TATA-box-binding protein; K03120 transcription initiation factor TFIID TATA-box-binding protein (A)	TATA-box-binding protein 2 [Crassostrea gigas]	TATA-box-binding protein-like protein 1 OS=Entamoeba histolytica GN=trf1 PE=3 SV=1	TATA-box binding protein	Molecular Function: DNA binding (GO:0003677), Biological Process: DNA-dependent transcription, initiation (GO:0006352)
evm.model.Hic_asm_8.3021	TATA-box-binding protein, putative; K03120 transcription initiation factor TFIID TATA-box-binding protein (A)	TATA-box-binding protein 2 [Crassostrea gigas]	TATA-box-binding protein-like protein 1 OS=Entamoeba histolytica GN=trf1 PE=3 SV=1	Mycoplasma P48 major surface lipoprotein
evm.model.Hic_asm_4.347	baculoviral IAP repeat-containing protein 7-like; K16060 baculoviral IAP repeat-containing protein 2/3 (A)	Putative inhibitor of apoptosis [Crassostrea gigas]	Baculoviral IAP repeat-containing protein 7-A OS=Xenopus laevis GN=birc7-a PE=1 SV=1	NULL
evm.model.Hic_asm_4.348	baculoviral IAP repeat-containing protein 7-like; K16060 baculoviral IAP repeat-containing protein 2/3 (A)	Putative inhibitor of apoptosis [Crassostrea gigas]	Baculoviral IAP repeat-containing protein 7-A OS=Xenopus laevis GN=birc7-a PE=1 SV=1	Baculoviral inhibition of apoptosis protein repeat
evm.model.Hic_asm_4.360	baculoviral IAP repeat-containing protein 7-like; K16060 baculoviral IAP repeat-containing protein 2/3 (A)	Putative inhibitor of apoptosis [Crassostrea gigas]	Baculoviral IAP repeat-containing protein 7-A OS=Xenopus laevis GN=birc7-a PE=1 SV=1	NULL
evm.model.Hic_asm_4.362	baculoviral IAP repeat-containing protein 7-like; K16060 baculoviral IAP repeat-containing protein 2/3 (A)	Putative inhibitor of apoptosis [Crassostrea gigas]	Baculoviral IAP repeat-containing protein 7-A OS=Xenopus laevis GN=birc7-a PE=1 SV=1	Zinc finger, RING-type	Molecular Function: protein binding (GO:0005515), Molecular Function: zinc ion binding (GO:0008270)
evm.model.Hic_asm_4.518_evm.model.Hic_asm_4.519	E3 ubiquitin-protein ligase XIAP-like; K16061 baculoviral IAP repeat-containing protein 7/8 (A)	Putative inhibitor of apoptosis [Crassostrea gigas]	Baculoviral IAP repeat-containing protein 7-A OS=Xenopus laevis GN=birc7-a PE=1 SV=1	Zinc finger, RING-type	Molecular Function: protein binding (GO:0005515), Molecular Function: zinc ion binding (GO:0008270)
evm.model.Hic_asm_4.522	E3 ubiquitin-protein ligase XIAP-like; K16061 baculoviral IAP repeat-containing protein 7/8 (A)	PREDICTED: uncharacterized protein LOC101860034 [Aplysia californica]	Baculoviral IAP repeat-containing protein 7-A OS=Xenopus laevis GN=birc7-a PE=1 SV=1	NULL
evm.model.Hic_asm_0.331	NA	PREDICTED: uncharacterized protein LOC105335635 [Crassostrea gigas]	NA	Voltage-dependent calcium channel, L-type, beta subunit	Molecular Function: voltage-gated calcium channel activity (GO:0005245), Cellular Component: voltage-gated calcium channel complex (GO:0005891), Biological Process: calcium ion transmembrane transport (GO:0070588)
evm.model.Hic_asm_1.1584	NA	PREDICTED: uncharacterized protein LOC105331627 isoform X1 [Crassostrea gigas]	NA	Low calcium response V antigen	Cellular Component: extracellular region (GO:0005576), Biological Process: pathogenesis (GO:0009405)
evm.model.Hic_asm_12.1556	NA	PREDICTED: uncharacterized protein LOC105335635 [Crassostrea gigas]	NA	Mercury scavenger protein	Molecular Function: mercury ion transmembrane transporter activity (GO:0015097), Biological Process: mercury ion transport (GO:0015694)
evm.model.Hic_asm_13.321	NA	PREDICTED: uncharacterized protein LOC105340729 [Crassostrea gigas]	NA	Insulin-like growth factor I	Cellular Component: extracellular space (GO:0005615), Molecular Function: growth factor activity (GO:0008083)
evm.model.Hic_asm_13.322	NA	PREDICTED: uncharacterized protein LOC105335635 [Crassostrea gigas]	NA	Protease-activated receptor 4	Biological Process: blood coagulation (GO:0007596), Molecular Function: thrombin receptor activity (GO:0015057), Cellular Component: integral to membrane (GO:0016021), Biological Process: thrombin receptor signaling pathway (GO:0070493)
evm.model.Hic_asm_14.1002	NA	PREDICTED: uncharacterized protein LOC105357877 isoform X2 [Oryzias latipes]	NA	Histone H4	Cellular Component: nucleosome (GO:0000786), Molecular Function: DNA binding (GO:0003677), Cellular Component: nucleus (GO:0005634), Biological Process: nucleosome assembly (GO:0006334)
evm.model.Hic_asm_16.184	NA	PREDICTED: uncharacterized protein LOC105331627 isoform X1 [Crassostrea gigas]	NA	Beta tubulin	Molecular Function: structural constituent of cytoskeleton (GO:0005200), Molecular Function: GTP binding (GO:0005525), Cellular Component: microtubule (GO:0005874)
evm.model.Hic_asm_16.719	NA	predicted protein [Nematostella vectensis]	NA	Voltage-dependent calcium channel, L-type, beta subunit	Molecular Function: voltage-gated calcium channel activity (GO:0005245), Cellular Component: voltage-gated calcium channel complex (GO:0005891), Biological Process: calcium ion transmembrane transport (GO:0070588)
evm.model.Hic_asm_16.726	NA	predicted protein [Nematostella vectensis]	NA	DapA-like	Biological Process: metabolic process (GO:0008152), Molecular Function: lyase activity (GO:0016829)
evm.model.Hic_asm_17.1309	NA	PREDICTED: uncharacterized protein LOC105335635 [Crassostrea gigas]	NA	GPCR, family 3, vomeronasal receptor, type 2	Molecular Function: G-protein coupled receptor activity (GO:0004930), Biological Process: G-protein coupled receptor signaling pathway (GO:0007186), Cellular Component: integral to membrane (GO:0016021)
evm.model.Hic_asm_17.1692	NA	PREDICTED: uncharacterized protein LOC105335635 [Crassostrea gigas]	NA	Potassium channel, voltage-dependent, EAG/ELK/ERG	Molecular Function: voltage-gated potassium channel activity (GO:0005249), Biological Process: potassium ion transport (GO:0006813), Cellular Component: membrane (GO:0016020)
evm.model.Hic_asm_17.1986	NA	predicted protein [Nematostella vectensis]	NA	Ribosomal protein L7Ae, prokaryotes	Molecular Function: structural constituent of ribosome (GO:0003735), Cellular Component: intracellular (GO:0005622), Cellular Component: ribosome (GO:0005840), Biological Process: translation (GO:0006412)
evm.model.Hic_asm_3.393	NA	NA	NA	VP6 blue-tongue virus inner capsid protein	Molecular Function: structural molecule activity (GO:0005198), Cellular Component: viral capsid (GO:0019028)
evm.model.Hic_asm_4.1438	NA	PREDICTED: uncharacterized protein LOC105331627 isoform X1 [Crassostrea gigas]	NA	Somatostatin receptor 2	Molecular Function: somatostatin receptor activity (GO:0004994), Biological Process: G-protein coupled receptor signaling pathway (GO:0007186), Cellular Component: integral to membrane (GO:0016021)
evm.model.Hic_asm_4.1439	NA	PREDICTED: uncharacterized protein LOC105319760 isoform X2 [Crassostrea gigas]	NA	Histidinol dehydrogenase	Biological Process: histidine biosynthetic process (GO:0000105), Molecular Function: histidinol dehydrogenase activity (GO:0004399), Molecular Function: zinc ion binding (GO:0008270), Molecular Function: NAD binding (GO:0051287), Biological Process: oxidation-reduction process (GO:0055114)
evm.model.Hic_asm_4.1633	NA	PREDICTED: uncharacterized protein LOC105331627 isoform X1 [Crassostrea gigas]	NA	Regulatory associated protein of TOR	Biological Process: TOR signaling cascade (GO:0031929), Cellular Component: TORC1 complex (GO:0031931)
evm.model.Hic_asm_4.2089	NA	PREDICTED: uncharacterized protein LOC105331627 isoform X1 [Crassostrea gigas]	NA	Adenosine receptor	Molecular Function: G-protein coupled adenosine receptor activity (GO:0001609), Biological Process: adenosine receptor signaling pathway (GO:0001973), Cellular Component: integral to membrane (GO:0016021)
evm.model.Hic_asm_4.938	NA	PREDICTED: uncharacterized protein LOC105331627 isoform X1 [Crassostrea gigas]	NA	Gap junction alpha-8 protein (Cx50)	Cellular Component: connexon complex (GO:0005922), Biological Process: cell communication (GO:0007154)
evm.model.Hic_asm_5.1173	NA	PREDICTED: uncharacterized protein LOC105335635 [Crassostrea gigas]	NA	5-Hydroxytryptamine 2B receptor	Molecular Function: serotonin receptor activity (GO:0004993), Biological Process: smooth muscle contraction (GO:0006939), Biological Process: G-protein coupled receptor signaling pathway (GO:0007186), Biological Process: heart development (GO:0007507), Cellular Component: integral to membrane (GO:0016021), Biological Process: vasoconstriction (GO:0042310), Biological Process: regulation of behavi…
evm.model.Hic_asm_6.133	NA	PREDICTED: uncharacterized protein LOC105331627 isoform X1 [Crassostrea gigas]	NA	Low calcium response V antigen	Cellular Component: extracellular region (GO:0005576), Biological Process: pathogenesis (GO:0009405)
evm.model.Hic_asm_6.364	NA	predicted protein [Nematostella vectensis]	NA	Sodium bicarbonate cotransporter	Molecular Function: inorganic anion exchanger activity (GO:0005452), Biological Process: anion transport (GO:0006820), Cellular Component: membrane (GO:0016020)
evm.model.Hic_asm_7.568	NA	PREDICTED: uncharacterized protein LOC105331627 isoform X1 [Crassostrea gigas]	NA
evm.model.Hic_asm_8.2850	NA	PREDICTED: uncharacterized protein LOC105331627 isoform X1 [Crassostrea gigas]	NA	Ribosomal protein S1	Molecular Function: RNA binding (GO:0003723), Molecular Function: structural constituent of ribosome (GO:0003735), Cellular Component: ribosome (GO:0005840), Biological Process: translation (GO:0006412)
evm.model.Hic_asm_8.740	NA	PREDICTED: uncharacterized protein LOC105357877 isoform X2 [Oryzias latipes]	NA	Colicin E1 (microcin) immunity protein	Molecular Function: toxic substance binding (GO:0015643), Biological Process: bacteriocin immunity (GO:0030153)
evm.model.Hic_asm_8.741	NA	PREDICTED: uncharacterized protein LOC105335635 [Crassostrea gigas]	NA	CXC chemokine receptor 4	Biological Process: chemotaxis (GO:0006935), Biological Process: G-protein coupled receptor signaling pathway (GO:0007186), Cellular Component: integral to membrane (GO:0016021), Molecular Function: C-X-C chemokine receptor activity (GO:0016494), Biological Process: neutrophil activation (GO:0042119)
evm.model.Hic_asm_13.1185	skeletrophin, putative (EC:3.1.1.4); K10645 E3 ubiquitin-protein ligase mind-bomb [EC:2.3.2.27] (A)	HECT domain and RCC1 family protein [Entamoeba histolytica KU27]	E3 ubiquitin-protein ligase MIB2 OS=Gallus gallus GN=MIB2 PE=2 SV=1	Mib-herc2	Molecular Function: ubiquitin-protein ligase activity (GO:0004842), Biological Process: protein ubiquitination (GO:0016567), Molecular Function: metal ion binding (GO:0046872)
evm.model.Hic_asm_17.1885	NA	PREDICTED: uncharacterized protein LOC105331057 isoform X6 [Crassostrea gigas]	NA	NULL
evm.model.Hic_asm_5.1600	skeletrophin, putative (EC:3.1.1.4); K10645 E3 ubiquitin-protein ligase mind-bomb [EC:2.3.2.27] (A)	PREDICTED: uncharacterized protein LOC105339592 [Crassostrea gigas]	NA	Mib-herc2	Molecular Function: ubiquitin-protein ligase activity (GO:0004842), Biological Process: protein ubiquitination (GO:0016567), Molecular Function: metal ion binding (GO:0046872)
evm.model.Hic_asm_5.1602	NA	E3 ubiquitin-protein ligase MIB2 [Crassostrea gigas]	NA	von Willebrand factor, type A
evm.model.Hic_asm_8.372	NA	PREDICTED: uncharacterized protein LOC105339602 [Crassostrea gigas]	NA	von Willebrand factor, type A
evm.model.Hic_asm_15.1486	neuronal acetylcholine receptor subunit alpha-6-like; K04808 nicotinic acetylcholine receptor alpha-6 (A)	PREDICTED: neuronal acetylcholine receptor subunit alpha-6-like [Crassostrea gigas]	Neuronal acetylcholine receptor subunit alpha-6 OS=Rattus norvegicus GN=Chrna6 PE=2 SV=1	Neurotransmitter-gated ion-channel transmembrane domain	Biological Process: ion transport (GO:0006811), Cellular Component: membrane (GO:0016020)
evm.model.Hic_asm_15.1487	neuronal acetylcholine receptor subunit alpha-6-like; K04808 nicotinic acetylcholine receptor alpha-6 (A)	PREDICTED: neuronal acetylcholine receptor subunit alpha-6-like [Crassostrea gigas]	Acetylcholine receptor subunit alpha OS=Gallus gallus GN=CHRNA1 PE=1 SV=1	Type II secretion system protein H	Molecular Function: protein transporter activity (GO:0008565), Cellular Component: type II protein secretion system complex (GO:0015627), Biological Process: protein secretion by the type II secretion system (GO:0015628)
evm.model.Hic_asm_15.1488	neuronal acetylcholine receptor subunit alpha-6-like; K04808 nicotinic acetylcholine receptor alpha-6 (A)	PREDICTED: neuronal acetylcholine receptor subunit alpha-6-like [Crassostrea gigas]	Acetylcholine receptor subunit alpha OS=Gallus gallus GN=CHRNA1 PE=1 SV=1	Neurotransmitter-gated ion-channel	Biological Process: ion transport (GO:0006811), Cellular Component: integral to membrane (GO:0016021)
evm.model.Hic_asm_15.1490	neuronal acetylcholine receptor subunit alpha-6-like; K04808 nicotinic acetylcholine receptor alpha-6 (A)	PREDICTED: neuronal acetylcholine receptor subunit alpha-6-like [Crassostrea gigas]	Acetylcholine receptor subunit alpha OS=Gallus gallus GN=CHRNA1 PE=1 SV=1	Nicotinic acetylcholine receptor	Molecular Function: acetylcholine-activated cation-selective channel activity (GO:0004889), Molecular Function: ion channel activity (GO:0005216), Biological Process: ion transport (GO:0006811), Cellular Component: integral to membrane (GO:0016021), Cellular Component: postsynaptic membrane (GO:0045211)
evm.model.Hic_asm_15.1491	neuronal acetylcholine receptor subunit alpha-6-like; K04808 nicotinic acetylcholine receptor alpha-6 (A)	PREDICTED: neuronal acetylcholine receptor subunit alpha-6-like [Crassostrea gigas]	Acetylcholine receptor subunit alpha OS=Torpedo californica GN=CHRNA1 PE=1 SV=1	Neurotransmitter-gated ion-channel transmembrane domain	Biological Process: ion transport (GO:0006811), Cellular Component: membrane (GO:0016020)
evm.model.Hic_asm_15.1803	neuronal acetylcholine receptor subunit alpha-6-like; K04808 nicotinic acetylcholine receptor alpha-6 (A)	PREDICTED: neuronal acetylcholine receptor subunit alpha-6-like [Crassostrea gigas]	Acetylcholine receptor subunit alpha OS=Gallus gallus GN=CHRNA1 PE=1 SV=1	Neurotransmitter-gated ion-channel transmembrane domain	Biological Process: ion transport (GO:0006811), Cellular Component: membrane (GO:0016020)
evm.model.Hic_asm_15.1804	neuronal acetylcholine receptor subunit alpha-6-like; K04808 nicotinic acetylcholine receptor alpha-6 (A)	PREDICTED: neuronal acetylcholine receptor subunit alpha-6-like [Crassostrea gigas]	Neuronal acetylcholine receptor subunit alpha-6 OS=Rattus norvegicus GN=Chrna6 PE=2 SV=1	Neurotransmitter-gated ion-channel	Biological Process: ion transport (GO:0006811), Cellular Component: integral to membrane (GO:0016021)
evm.model.Hic_asm_2.149	neuronal acetylcholine receptor subunit alpha-6-like; K04808 nicotinic acetylcholine receptor alpha-6 (A)	PREDICTED: neuronal acetylcholine receptor subunit alpha-6-like [Crassostrea gigas]	Acetylcholine receptor subunit alpha OS=Torpedo marmorata GN=CHRNA1 PE=1 SV=1	Neurotransmitter-gated ion-channel transmembrane domain	Biological Process: ion transport (GO:0006811), Cellular Component: membrane (GO:0016020)
evm.model.Hic_asm_0.261	NA	PREDICTED: RNA-directed DNA polymerase from mobile element jockey-like [Strongylocentrotus purpuratus]	NA	DNA topoisomerase, type IIA, subunit B	Molecular Function: DNA binding (GO:0003677), Molecular Function: DNA topoisomerase type II (ATP-hydrolyzing) activity (GO:0003918), Molecular Function: ATP binding (GO:0005524), Biological Process: DNA topological change (GO:0006265)
evm.model.Hic_asm_12.266	NA	PREDICTED: uncharacterized protein LOC105442755 [Strongylocentrotus purpuratus]	NA	Mitogen-activated protein (MAP) kinase, ERK3/4	Molecular Function: MAP kinase activity (GO:0004707), Molecular Function: ATP binding (GO:0005524), Biological Process: protein phosphorylation (GO:0006468)
evm.model.Hic_asm_13.1334	NA	NA	NA	GPCR, family 2, diuretic hormone receptor	Molecular Function: diuretic hormone receptor activity (GO:0008036), Cellular Component: membrane (GO:0016020)
evm.model.Hic_asm_14.161	NA	PREDICTED: uncharacterized protein LOC105442755 [Strongylocentrotus purpuratus]	NA	P2Y4 purinoceptor	Biological Process: G-protein coupled receptor signaling pathway (GO:0007186), Cellular Component: integral to membrane (GO:0016021), Biological Process: transepithelial chloride transport (GO:0030321), Molecular Function: G-protein coupled purinergic nucleotide receptor activity (GO:0045028)
evm.model.Hic_asm_8.2345	NA	PREDICTED: uncharacterized protein LOC105442755 [Strongylocentrotus purpuratus]	NA	Nociceptin	Biological Process: neuropeptide signaling pathway (GO:0007218), Biological Process: synaptic transmission (GO:0007268)
evm.model.Hic_asm_14.158	hypothetical protein; K00654 serine palmitoyltransferase [EC:2.3.1.50] (A)	PREDICTED: uncharacterized protein LOC105442605 [Strongylocentrotus purpuratus]	NA	Type IV secretion system CagA exotoxin	Molecular Function: toxin transporter activity (GO:0019534)
evm.model.Hic_asm_15.1414	uncharacterized LOC100636184; K03283 heat shock 70kDa protein 1/8 (A)	PREDICTED: uncharacterized protein LOC105342678 [Crassostrea gigas]	NA	Vacuolating cytotoxin	Cellular Component: extracellular region (GO:0005576), Biological Process: pathogenesis (GO:0009405)
evm.model.Hic_asm_4.1932	hypothetical protein; K00654 serine palmitoyltransferase [EC:2.3.1.50] (A)	PREDICTED: uncharacterized protein LOC105442605 [Strongylocentrotus purpuratus]	NA	Zinc finger, C2H2	Molecular Function: metal ion binding (GO:0046872)
evm.model.Hic_asm_12.967	NA	PREDICTED: uncharacterized protein LOC105318045 [Crassostrea gigas]	NA	Midkine heparin-binding growth factor	Molecular Function: growth factor activity (GO:0008083)
evm.model.Hic_asm_16.1371	NA	PREDICTED: uncharacterized protein LOC105318045 [Crassostrea gigas]	NA	Potassium channel, voltage dependent, Kv8	Molecular Function: voltage-gated potassium channel activity (GO:0005249), Biological Process: potassium ion transport (GO:0006813), Cellular Component: voltage-gated potassium channel complex (GO:0008076)
evm.model.Hic_asm_16.1627	NA	PREDICTED: uncharacterized protein LOC105334166 [Crassostrea gigas]	NA	Zinc finger, nuclear hormone receptor-type	Molecular Function: sequence-specific DNA binding transcription factor activity (GO:0003700), Cellular Component: nucleus (GO:0005634), Biological Process: regulation of transcription, DNA-dependent (GO:0006355), Molecular Function: zinc ion binding (GO:0008270), Molecular Function: sequence-specific DNA binding (GO:0043565)
evm.model.Hic_asm_4.671	plasminogen-like; K01315 plasminogen [EC:3.4.21.7] (A)	PREDICTED: plasminogen-like [Geospiza fortis]	Plasminogen OS=Rattus norvegicus GN=Plg PE=2 SV=2	NULL
evm.model.Hic_asm_1.1207	ZNF354A; zinc finger protein 354A; K09228 KRAB domain-containing zinc finger protein (A)	PREDICTED: zinc finger protein 493-like [Aplysia californica]	PR domain zinc finger protein 16 OS=Homo sapiens GN=PRDM16 PE=1 SV=3	Zinc finger, C2H2-like
evm.model.Hic_asm_13.483	SNAI3; snail family zinc finger 3; K09217 snail 3 (A)	PREDICTED: zinc finger protein 436-like [Aplysia californica]	Zinc finger protein 791 OS=Homo sapiens GN=ZNF791 PE=2 SV=1	Zinc finger, C2H2-like
evm.model.Hic_asm_15.1147	zinc finger protein 721-like; K09228 KRAB domain-containing zinc finger protein (A)	PREDICTED: zinc finger protein 92 homolog [Balaenoptera acutorostrata scammoni]	Zinc finger protein 92 homolog OS=Homo sapiens GN=ZFP92 PE=2 SV=3	Zinc finger, C2H2	Molecular Function: metal ion binding (GO:0046872)
evm.model.Hic_asm_15.838	zinc finger protein 721-like; K09228 KRAB domain-containing zinc finger protein (A)	zinc finger and btb domain-containing protein [Lasius niger]	B lymphocyte-induced maturation protein 1 homolog OS=Caenorhabditis elegans GN=blmp-1 PE=1 SV=1	Zinc finger, C2H2	Molecular Function: metal ion binding (GO:0046872)
evm.model.Hic_asm_8.828	OVOL1; ovo-like zinc finger 1; K09216 ovo (A)	zinc finger protein [Culex quinquefasciatus]	Fez family zinc finger protein 1 OS=Xenopus laevis GN=fezf1 PE=2 SV=1	Zinc finger, C2H2-like
evm.model.Hic_asm_4.1172	baculoviral IAP repeat-containing protein 7-like; K16060 baculoviral IAP repeat-containing protein 2/3 (A)	PREDICTED: baculoviral IAP repeat-containing protein 7-B-like [Crassostrea gigas]	Baculoviral IAP repeat-containing protein 3 OS=Mus musculus GN=Birc3 PE=1 SV=2	Baculoviral inhibition of apoptosis protein repeat
evm.model.Hic_asm_4.2067	E3 ubiquitin-protein ligase cblA-like; K16060 baculoviral IAP repeat-containing protein 2/3 (A)	Apoptosis 2 inhibitor [Crassostrea gigas]	Putative inhibitor of apoptosis OS=Sus scrofa GN=PIAP PE=2 SV=1	NULL
evm.model.Hic_asm_4.617	baculoviral IAP repeat-containing protein 7-like; K16060 baculoviral IAP repeat-containing protein 2/3 (A)	PREDICTED: baculoviral IAP repeat-containing protein 7-B-like [Crassostrea gigas]	Baculoviral IAP repeat-containing protein 7-A OS=Xenopus laevis GN=birc7-a PE=1 SV=1	NULL
evm.model.Hic_asm_4.762	baculoviral IAP repeat-containing protein 7-like; K16060 baculoviral IAP repeat-containing protein 2/3 (A)	PREDICTED: baculoviral IAP repeat-containing protein 7-B-like [Crassostrea gigas]	Baculoviral IAP repeat-containing protein 7-A OS=Xenopus laevis GN=birc7-a PE=1 SV=1	NULL
evm.model.Hic_asm_4.763	baculoviral IAP repeat-containing protein 7-like; K16060 baculoviral IAP repeat-containing protein 2/3 (A)	PREDICTED: baculoviral IAP repeat-containing protein 7-B-like [Crassostrea gigas]	E3 ubiquitin-protein ligase XIAP OS=Mus musculus GN=Xiap PE=1 SV=2	Baculoviral inhibition of apoptosis protein repeat
evm.model.Hic_asm_6.16	Iap2, GB11057; inhibitor of apoptosis 2; K16060 baculoviral IAP repeat-containing protein 2/3 (A)	PREDICTED: putative inhibitor of apoptosis [Apis mellifera]	E3 ubiquitin-protein ligase XIAP OS=Rattus norvegicus GN=Xiap PE=2 SV=1	NULL
evm.model.Hic_asm_6.28	baculoviral IAP repeat-containing protein 7-like; K16061 baculoviral IAP repeat-containing protein 7/8 (A)	Putative inhibitor of apoptosis [Crassostrea gigas]	Death-associated inhibitor of apoptosis 1 OS=Drosophila melanogaster GN=Diap1 PE=1 SV=2	Baculoviral inhibition of apoptosis protein repeat
evm.model.Hic_asm_6.32	baculoviral IAP repeat-containing protein 2-like; K16060 baculoviral IAP repeat-containing protein 2/3 (A)	Putative inhibitor of apoptosis [Crassostrea gigas]	Baculoviral IAP repeat-containing protein 7 OS=Mus musculus GN=Birc7 PE=2 SV=1	Baculoviral inhibition of apoptosis protein repeat
evm.model.Hic_asm_6.33	baculoviral IAP repeat-containing protein 7-like; K16060 baculoviral IAP repeat-containing protein 2/3 (A)	PREDICTED: baculoviral IAP repeat-containing protein 7-B-like [Crassostrea gigas]	E3 ubiquitin-protein ligase XIAP OS=Xenopus tropicalis GN=xiap PE=2 SV=1	Zinc finger, RING-type	Molecular Function: protein binding (GO:0005515), Molecular Function: zinc ion binding (GO:0008270)
evm.model.Hic_asm_17.1919	hydrocephalus-inducing protein homolog; K17570 hydrocephalus-inducing protein (A)	hypothetical protein ANCCEY_02978 [Ancylostoma ceylanicum]	Dynein heavy chain (Fragment) OS=Oncorhynchus mykiss PE=2 SV=1	Cornifin (SPRR1)	Cellular Component: cytoplasm (GO:0005737), Biological Process: peptide cross-linking (GO:0018149)
evm.model.Hic_asm_3.808	endonuclease; K12603 CCR4-NOT transcription complex subunit 6 [EC:3.1.13.4] (A)	predicted protein [Nematostella vectensis]	NA	TM1410 hypothetical-related protein, conserved
evm.model.Hic_asm_4.1912	uncharacterized LOC105335294; K16060 baculoviral IAP repeat-containing protein 2/3 (A)	PREDICTED: uncharacterized protein LOC105335294 [Crassostrea gigas]	Baculoviral IAP repeat-containing protein 2 OS=Homo sapiens GN=BIRC2 PE=1 SV=2	NULL
evm.model.Hic_asm_6.25	E3 ubiquitin-protein ligase XIAP-like; K04725 E3 ubiquitin-protein ligase XIAP [EC:2.3.2.27] (A)	E3 ubiquitin-protein ligase XIAP, partial [Balearica regulorum gibbericeps]	Putative inhibitor of apoptosis OS=Sus scrofa GN=PIAP PE=2 SV=1	Bradykinin receptor B2	Molecular Function: bradykinin receptor activity (GO:0004947), Biological Process: smooth muscle contraction (GO:0006939), Biological Process: response to stress (GO:0006950), Biological Process: G-protein coupled receptor signaling pathway (GO:0007186), Cellular Component: integral to membrane (GO:0016021), Biological Process: vasoconstriction (GO:0042310)
evm.model.Hic_asm_0.191	NA	hypothetical protein LOTGIDRAFT_94282, partial [Lottia gigantea]	WSCD family member CG9164 OS=Drosophila melanogaster GN=CG9164 PE=2 SV=1	Chloride channel, voltage gated	Molecular Function: voltage-gated chloride channel activity (GO:0005247), Biological Process: chloride transport (GO:0006821), Cellular Component: membrane (GO:0016020), Biological Process: transmembrane transport (GO:0055085)
evm.model.Hic_asm_1.2639	amine sulfotransferase-like; K16949 amine sulfotransferase [EC:2.8.2.3] (A)	hypothetical protein LOTGIDRAFT_94282, partial [Lottia gigantea]	WSCD family member CG9164 OS=Drosophila melanogaster GN=CG9164 PE=2 SV=1	NULL
evm.model.Hic_asm_1.616	NA	hypothetical protein LOTGIDRAFT_56203, partial [Lottia gigantea]	WSC domain-containing protein 2 OS=Danio rerio GN=wscd2 PE=3 SV=1	Sulfotransferase domain	Molecular Function: sulfotransferase activity (GO:0008146)
evm.model.Hic_asm_1.645	amine sulfotransferase-like; K16949 amine sulfotransferase [EC:2.8.2.3] (A)	hypothetical protein LOTGIDRAFT_94282, partial [Lottia gigantea]	WSCD family member CG9164 OS=Drosophila melanogaster GN=CG9164 PE=2 SV=1	Sulfotransferase domain	Molecular Function: sulfotransferase activity (GO:0008146)
evm.model.Hic_asm_6.2866.1	NA	PREDICTED: WSC domain-containing protein 1-like [Saccoglossus kowalevskii]	WSC domain-containing protein 2 OS=Homo sapiens GN=WSCD2 PE=2 SV=2	Sulfotransferase domain	Molecular Function: sulfotransferase activity (GO:0008146)
evm.model.Hic_asm_7.846	NA	PREDICTED: WSC domain-containing protein 2-like [Amphimedon queenslandica]	WSC domain-containing protein 2 OS=Danio rerio GN=wscd2 PE=3 SV=1	NULL
evm.model.Hic_asm_9.180	NA	PREDICTED: WSC domain-containing protein 1-like [Saccoglossus kowalevskii]	WSC domain-containing protein 2 OS=Homo sapiens GN=WSCD2 PE=2 SV=2	Sulfotransferase domain	Molecular Function: sulfotransferase activity (GO:0008146)
evm.model.Hic_asm_9.191	NA	PREDICTED: WSC domain-containing protein 2-like [Saccoglossus kowalevskii]	WSC domain-containing protein 1 OS=Xenopus tropicalis GN=wscd1 PE=2 SV=1	NULL
evm.model.Hic_asm_9.472	NA	PREDICTED: WSC domain-containing protein 2-like [Saccoglossus kowalevskii]	WSC domain-containing protein 2 OS=Mus musculus GN=Wscd2 PE=2 SV=1	NULL
evm.model.Hic_asm_3.72	dio1; deiodinase, iodothyronine, type I; K01562 type I thyroxine 5'-deiodinase [EC:1.21.99.4] (A)	PREDICTED: LOW QUALITY PROTEIN: type I iodothyronine deiodinase [Peromyscus maniculatus bairdii]	Type I iodothyronine deiodinase OS=Homo sapiens GN=DIO1 PE=2 SV=3	Flagellar FliJ, proteobacteria	Biological Process: ciliary or bacterial-type flagellar motility (GO:0001539), Molecular Function: motor activity (GO:0003774), Biological Process: chemotaxis (GO:0006935), Cellular Component: bacterial-type flagellum (GO:0009288), Cellular Component: membrane (GO:0016020)
evm.model.Hic_asm_3.74	dio1; deiodinase, iodothyronine, type I (EC:1.97.1.10); K01562 type I thyroxine 5'-deiodinase [EC:1.21.99.4] (A)	PREDICTED: type I iodothyronine deiodinase isoform X3 [Ochotona princeps]	Type I iodothyronine deiodinase OS=Fundulus heteroclitus GN=dio1 PE=2 SV=2	Aquaporin 1
evm.model.Hic_asm_3.76	dio1; deiodinase, iodothyronine, type I; K01562 type I thyroxine 5'-deiodinase [EC:1.21.99.4] (A)	PREDICTED: LOW QUALITY PROTEIN: type I iodothyronine deiodinase [Callorhinchus milii]	Type I iodothyronine deiodinase OS=Sus scrofa GN=DIO1 PE=2 SV=2	Iodothyronine deiodinase	Molecular Function: thyroxine 5'-deiodinase activity (GO:0004800), Biological Process: oxidation-reduction process (GO:0055114)
evm.model.Hic_asm_3.77	dio1; deiodinase, iodothyronine, type I (EC:1.97.1.10); K01562 type I thyroxine 5'-deiodinase [EC:1.21.99.4] (A)	type I iodothyronine deiodinase [Takifugu rubripes]	Type I iodothyronine deiodinase OS=Mus musculus GN=Dio1 PE=2 SV=3	Iodothyronine deiodinase	Molecular Function: thyroxine 5'-deiodinase activity (GO:0004800), Biological Process: oxidation-reduction process (GO:0055114)
evm.model.Hic_asm_3.79	dio1; deiodinase, iodothyronine, type I; K01562 type I thyroxine 5'-deiodinase [EC:1.21.99.4] (A)	PREDICTED: LOW QUALITY PROTEIN: type I iodothyronine deiodinase [Callorhinchus milii]	Type I iodothyronine deiodinase OS=Mus musculus GN=Dio1 PE=2 SV=3	Peptidase A24A, prepilin type IV, bacterial
evm.model.Hic_asm_6.2523	DIO1; deiodinase, iodothyronine, type I; K01562 type I thyroxine 5'-deiodinase [EC:1.21.99.4] (A)	PREDICTED: LOW QUALITY PROTEIN: type I iodothyronine deiodinase [Eurypyga helias]	Type I iodothyronine deiodinase (Fragment) OS=Gallus gallus GN=DIO1 PE=2 SV=3	Iodothyronine deiodinase	Molecular Function: thyroxine 5'-deiodinase activity (GO:0004800), Biological Process: oxidation-reduction process (GO:0055114)
evm.model.Hic_asm_7.396	DIO1; deiodinase, iodothyronine, type I; K01562 type I thyroxine 5'-deiodinase [EC:1.21.99.4] (A)	PREDICTED: LOW QUALITY PROTEIN: type I iodothyronine deiodinase [Acanthisitta chloris]	Type I iodothyronine deiodinase (Fragment) OS=Gallus gallus GN=DIO1 PE=2 SV=3	Regulatory protein Rop
evm.model.Hic_asm_15.1029	trans-1,2-dihydrobenzene-1,2-diol dehydrogenase-like; K00078 dihydrodiol dehydrogenase / D-xylose 1-dehydrogenase (NADP) [EC:1.3.1.20 1.1.1.179] (A)	PREDICTED: trans-1,2-dihydrobenzene-1,2-diol dehydrogenase-like [Vollenhovia emeryi]	Trans-1,2-dihydrobenzene-1,2-diol dehydrogenase OS=Xenopus tropicalis GN=dhdh PE=2 SV=1	NULL
evm.model.Hic_asm_15.1034	trans-1,2-dihydrobenzene-1,2-diol dehydrogenase-like; K00078 dihydrodiol dehydrogenase / D-xylose 1-dehydrogenase (NADP) [EC:1.3.1.20 1.1.1.179] (A)	PREDICTED: trans-1,2-dihydrobenzene-1,2-diol dehydrogenase-like [Vollenhovia emeryi]	Trans-1,2-dihydrobenzene-1,2-diol dehydrogenase OS=Xenopus tropicalis GN=dhdh PE=2 SV=1	NULL
evm.model.Hic_asm_5.2112	trans-1,2-dihydrobenzene-1,2-diol dehydrogenase-like; K00078 dihydrodiol dehydrogenase / D-xylose 1-dehydrogenase (NADP) [EC:1.3.1.20 1.1.1.179] (A)	Trans-1,2-dihydrobenzene-1,2-diol dehydrogenase [Zootermopsis nevadensis]	Trans-1,2-dihydrobenzene-1,2-diol dehydrogenase OS=Sus scrofa GN=DHDH PE=1 SV=1	Oxidoreductase, N-terminal	Molecular Function: oxidoreductase activity (GO:0016491)
evm.model.Hic_asm_5.2136	trans-1,2-dihydrobenzene-1,2-diol dehydrogenase-like; K00078 dihydrodiol dehydrogenase / D-xylose 1-dehydrogenase (NADP) [EC:1.3.1.20 1.1.1.179] (A)	PREDICTED: trans-1,2-dihydrobenzene-1,2-diol dehydrogenase-like [Camponotus floridanus]	Trans-1,2-dihydrobenzene-1,2-diol dehydrogenase OS=Xenopus tropicalis GN=dhdh PE=2 SV=1	NULL
evm.model.Hic_asm_1.57	galactoside 2-alpha-L-fucosyltransferase 1-like; K00718 galactoside 2-L-fucosyltransferase 1/2 [EC:2.4.1.69] (A)	PREDICTED: galactoside 2-alpha-L-fucosyltransferase 1-like [Crassostrea gigas]	Galactoside 2-alpha-L-fucosyltransferase 1 OS=Mus musculus GN=Fut1 PE=2 SV=1	Adenylate kinase	Molecular Function: ATP binding (GO:0005524), Biological Process: nucleobase-containing compound metabolic process (GO:0006139), Molecular Function: nucleobase-containing compound kinase activity (GO:0019205)
evm.model.Hic_asm_11.2096	galactoside 2-alpha-L-fucosyltransferase 1-like; K00718 galactoside 2-L-fucosyltransferase 1/2 [EC:2.4.1.69] (A)	PREDICTED: galactoside 2-alpha-L-fucosyltransferase 1-like [Crassostrea gigas]	Galactoside 2-alpha-L-fucosyltransferase 2 OS=Oryctolagus cuniculus GN=FUT2 PE=2 SV=1	Ribokinase	Molecular Function: ribokinase activity (GO:0004747), Biological Process: D-ribose metabolic process (GO:0006014)
evm.model.Hic_asm_11.61	galactoside 2-alpha-L-fucosyltransferase 1-like; K00718 galactoside 2-L-fucosyltransferase 1/2 [EC:2.4.1.69] (A)	PREDICTED: galactoside 2-alpha-L-fucosyltransferase 1-like [Crassostrea gigas]	Galactoside 2-alpha-L-fucosyltransferase 1 OS=Mus musculus GN=Fut1 PE=2 SV=1	GPCR, family 2, CD97 antigen	Molecular Function: G-protein coupled receptor activity (GO:0004930), Cellular Component: membrane (GO:0016020)
evm.model.Hic_asm_11.935	hypothetical protein; K00718 galactoside 2-L-fucosyltransferase 1/2 [EC:2.4.1.69] (A)	hypothetical protein LOTGIDRAFT_150955 [Lottia gigantea]	Galactoside 2-alpha-L-fucosyltransferase 1 OS=Mus musculus GN=Fut1 PE=2 SV=1	Neuromedin B receptor	Molecular Function: bombesin receptor activity (GO:0004946), Cellular Component: integral to membrane (GO:0016021), Biological Process: bombesin receptor signaling pathway (GO:0031989)
evm.model.Hic_asm_3.24	galactoside 2-alpha-L-fucosyltransferase 1-like; K00718 galactoside 2-L-fucosyltransferase 1/2 [EC:2.4.1.69] (A)	PREDICTED: galactoside 2-alpha-L-fucosyltransferase 1-like [Crassostrea gigas]	Galactoside 2-alpha-L-fucosyltransferase 2 OS=Mus musculus GN=Fut2 PE=2 SV=1	Annexin, type VII
evm.model.Hic_asm_7.1886	hypothetical protein; K00718 galactoside 2-L-fucosyltransferase 1/2 [EC:2.4.1.69] (A)	hypothetical protein LOTGIDRAFT_150955 [Lottia gigantea]	Galactoside 2-alpha-L-fucosyltransferase 1 OS=Saimiri sciureus GN=FUT1 PE=3 SV=1	Glycosyl transferase, family 11	Biological Process: carbohydrate metabolic process (GO:0005975), Molecular Function: galactoside 2-alpha-L-fucosyltransferase activity (GO:0008107), Cellular Component: membrane (GO:0016020)
evm.model.Hic_asm_8.14	hypothetical protein; K00718 galactoside 2-L-fucosyltransferase 1/2 [EC:2.4.1.69] (A)	hypothetical protein LOTGIDRAFT_150955 [Lottia gigantea]	Galactoside 2-alpha-L-fucosyltransferase 1 OS=Saimiri sciureus GN=FUT1 PE=3 SV=1	GPCR, family 2, glucagon-like peptide-1 receptor	Biological Process: G-protein coupled receptor signaling pathway (GO:0007186), Molecular Function: G-protein coupled peptide receptor activity (GO:0008528), Cellular Component: membrane (GO:0016020)
evm.model.Hic_asm_9.445	galactoside 2-alpha-L-fucosyltransferase 1-like; K00718 galactoside 2-L-fucosyltransferase 1/2 [EC:2.4.1.69] (A)	PREDICTED: galactoside 2-alpha-L-fucosyltransferase 1-like [Crassostrea gigas]	Galactoside 2-alpha-L-fucosyltransferase 3 OS=Mus musculus GN=Sec1 PE=2 SV=1	Glycosyl transferase, family 11	Biological Process: carbohydrate metabolic process (GO:0005975), Molecular Function: galactoside 2-alpha-L-fucosyltransferase activity (GO:0008107), Cellular Component: membrane (GO:0016020)
evm.model.Hic_asm_6.1133	NA	hypothetical protein LOTGIDRAFT_145999 [Lottia gigantea]	NA	Transcription regulator HTH, LacI	Molecular Function: sequence-specific DNA binding transcription factor activity (GO:0003700), Biological Process: regulation of transcription, DNA-dependent (GO:0006355)
evm.model.Hic_asm_6.2688	NA	PREDICTED: putative nuclease HARBI1 [Crassostrea gigas]	NA	Putative nuclease HARBI1
evm.model.Hic_asm_8.1975	uromodulin-like; K18274 uromodulin (A)	PREDICTED: putative nuclease HARBI1 isoform X2 [Crassostrea gigas]	Putative nuclease HARBI1 OS=Danio rerio GN=harbi1 PE=2 SV=1	Harbinger transposase-derived nuclease domain
evm.model.Hic_asm_0.1568	NA	PREDICTED: uncharacterized protein LOC105439418 [Strongylocentrotus purpuratus]	NA	SH2 domain	Molecular Function: protein binding (GO:0005515)
evm.model.Hic_asm_1.1152	NA	PREDICTED: uncharacterized protein LOC105439418 [Strongylocentrotus purpuratus]	NA	Interleukin-1 binding protein	Biological Process: modulation by virus of host morphology or physiology (GO:0019048), Molecular Function: interleukin-1 binding (GO:0019966)
evm.model.Hic_asm_10.328	NA	NA	NA	SH2 domain	Molecular Function: protein binding (GO:0005515)
evm.model.Hic_asm_11.1648	NA	NA	NA	Ribosomal protein P2	Molecular Function: structural constituent of ribosome (GO:0003735), Cellular Component: intracellular (GO:0005622), Cellular Component: ribosome (GO:0005840), Biological Process: translation (GO:0006412)
evm.model.Hic_asm_11.1732	NA	PREDICTED: uncharacterized protein LOC105439418 [Strongylocentrotus purpuratus]	NA	Peptidase S21	Molecular Function: serine-type endopeptidase activity (GO:0004252), Biological Process: proteolysis (GO:0006508)
evm.model.Hic_asm_11.895	NA	PREDICTED: uncharacterized protein LOC105442755 [Strongylocentrotus purpuratus]	NA	Potassium channel, calcium-activated, BK, alpha subunit	Biological Process: potassium ion transport (GO:0006813), Molecular Function: calcium-activated potassium channel activity (GO:0015269), Cellular Component: membrane (GO:0016020)
evm.model.Hic_asm_13.92	NA	PREDICTED: uncharacterized protein LOC105442755 [Strongylocentrotus purpuratus]	NA	NULL
evm.model.Hic_asm_5.19	NA	PREDICTED: uncharacterized protein LOC105439418 [Strongylocentrotus purpuratus]	NA	Mitogen-activated protein (MAP) kinase, ERK3/4	Molecular Function: MAP kinase activity (GO:0004707), Molecular Function: ATP binding (GO:0005524), Biological Process: protein phosphorylation (GO:0006468)
evm.model.Hic_asm_6.2510	NA	NA	NA	Potassium channel, voltage dependent, KCNQ1	Molecular Function: voltage-gated potassium channel activity (GO:0005249), Biological Process: potassium ion transport (GO:0006813), Cellular Component: voltage-gated potassium channel complex (GO:0008076)
evm.model.Hic_asm_7.652	NA	PREDICTED: RNA-directed DNA polymerase from mobile element jockey-like [Strongylocentrotus purpuratus]	NA	Adhesin B	Biological Process: cell adhesion (GO:0007155)
evm.model.fragScaff_asm_19.12	NA	PREDICTED: RNA-directed DNA polymerase from mobile element jockey-like [Strongylocentrotus purpuratus]	NA	Muscarinic acetylcholine receptor family	Cellular Component: integral to plasma membrane (GO:0005887), Biological Process: G-protein coupled receptor signaling pathway (GO:0007186), Molecular Function: G-protein coupled acetylcholine receptor activity (GO:0016907)
evm.model.Hic_asm_0.1883	leucinerich repeat kinase; K08844 leucine-rich repeat kinase 2 [EC:2.7.11.1] (A)	Putative serine/threonine-protein kinase pats1 [Crassostrea gigas]	Probable serine/threonine-protein kinase roco4 OS=Dictyostelium discoideum GN=roco4 PE=1 SV=1	Rabaptin	Molecular Function: GTPase activator activity (GO:0005096), Molecular Function: growth factor activity (GO:0008083)
evm.model.Hic_asm_0.1980	protein kinase domain containing protein; K08844 leucine-rich repeat kinase 2 [EC:2.7.11.1] (A)	PREDICTED: uncharacterized protein LOC105341082 isoform X1 [Crassostrea gigas]	Probable serine/threonine-protein kinase pats1 OS=Dictyostelium discoideum GN=pats1 PE=3 SV=1	Death domain	Molecular Function: protein binding (GO:0005515), Biological Process: signal transduction (GO:0007165)
evm.model.Hic_asm_0.321	pats1; hypothetical protein; K08844 leucine-rich repeat kinase 2 [EC:2.7.11.1] (A)	PREDICTED: uncharacterized protein LOC105341082 isoform X1 [Crassostrea gigas]	Probable serine/threonine-protein kinase pats1 OS=Dictyostelium discoideum GN=pats1 PE=3 SV=1	Death domain	Molecular Function: protein binding (GO:0005515), Biological Process: signal transduction (GO:0007165)
evm.model.Hic_asm_1.1298	leucinerich repeat kinase; K08844 leucine-rich repeat kinase 2 [EC:2.7.11.1] (A)	Putative serine/threonine-protein kinase pats1 [Crassostrea gigas]	Probable serine/threonine-protein kinase pats1 OS=Dictyostelium discoideum GN=pats1 PE=3 SV=1	Death domain	Molecular Function: protein binding (GO:0005515), Biological Process: signal transduction (GO:0007165)
evm.model.Hic_asm_11.2119	leucinerich repeat kinase; K08844 leucine-rich repeat kinase 2 [EC:2.7.11.1] (A)	Putative serine/threonine-protein kinase pats1 [Crassostrea gigas]	Probable serine/threonine-protein kinase roco6 OS=Dictyostelium discoideum GN=roco6 PE=3 SV=1	Death domain	Molecular Function: protein binding (GO:0005515), Biological Process: signal transduction (GO:0007165)
evm.model.Hic_asm_14.1004	protein kinase domain containing protein; K08844 leucine-rich repeat kinase 2 [EC:2.7.11.1] (A)	PREDICTED: uncharacterized protein LOC105341082 isoform X1 [Crassostrea gigas]	Probable serine/threonine-protein kinase roco5 OS=Dictyostelium discoideum GN=roco5 PE=3 SV=1	Small GTPase superfamily, Ras type	Molecular Function: GTPase activity (GO:0003924), Molecular Function: GTP binding (GO:0005525), Biological Process: GTP catabolic process (GO:0006184), Biological Process: signal transduction (GO:0007165), Cellular Component: membrane (GO:0016020)
evm.model.Hic_asm_14.1019	leucine rich repeat-containing protein; K08844 leucine-rich repeat kinase 2 [EC:2.7.11.1] (A)	Putative serine/threonine-protein kinase pats1 [Crassostrea gigas]	Ras-related protein Rab-8B OS=Homo sapiens GN=RAB8B PE=1 SV=2	NULL
evm.model.Hic_asm_14.301	leucinerich repeat kinase; K08844 leucine-rich repeat kinase 2 [EC:2.7.11.1] (A)	Putative serine/threonine-protein kinase pats1 [Crassostrea gigas]	Probable serine/threonine-protein kinase roco5 OS=Dictyostelium discoideum GN=roco5 PE=3 SV=1	Synuclein
evm.model.Hic_asm_14.304	leucinerich repeat kinase; K08844 leucine-rich repeat kinase 2 [EC:2.7.11.1] (A)	Putative serine/threonine-protein kinase pats1 [Crassostrea gigas]	Probable serine/threonine-protein kinase pats1 OS=Dictyostelium discoideum GN=pats1 PE=3 SV=1	ROC GTPase
evm.model.Hic_asm_14.305	leucinerich repeat kinase; K08844 leucine-rich repeat kinase 2 [EC:2.7.11.1] (A)	PREDICTED: uncharacterized protein LOC105341082 isoform X1 [Crassostrea gigas]	Probable serine/threonine-protein kinase roco5 OS=Dictyostelium discoideum GN=roco5 PE=3 SV=1	FAD-dependent glycerol-3-phosphate dehydrogenase	Molecular Function: glycerol-3-phosphate dehydrogenase activity (GO:0004368), Biological Process: glycerol-3-phosphate metabolic process (GO:0006072), Cellular Component: glycerol-3-phosphate dehydrogenase complex (GO:0009331), Biological Process: oxidation-reduction process (GO:0055114)
evm.model.Hic_asm_14.316	leucinerich repeat kinase; K08844 leucine-rich repeat kinase 2 [EC:2.7.11.1] (A)	Putative serine/threonine-protein kinase pats1 [Crassostrea gigas]	Probable serine/threonine-protein kinase roco5 OS=Dictyostelium discoideum GN=roco5 PE=3 SV=1	Vacuolating cytotoxin	Cellular Component: extracellular region (GO:0005576), Biological Process: pathogenesis (GO:0009405)
evm.model.Hic_asm_14.634	OBSCN, ARHGEF30, UNC89; obscurin, cytoskeletal calmodulin and titin-interacting RhoGEF (EC:2.7.11.1); K17531 Obscurin-RhoGEF [EC:2.7.11.1] (A)	Putative serine/threonine-protein kinase pats1 [Crassostrea gigas]	Obscurin OS=Homo sapiens GN=OBSCN PE=1 SV=3	NADH-plastoquinone oxidoreductase, chain 5 subgroup	Molecular Function: NADH dehydrogenase (ubiquinone) activity (GO:0008137), Biological Process: ATP synthesis coupled electron transport (GO:0042773), Biological Process: oxidation-reduction process (GO:0055114)
evm.model.Hic_asm_14.639	uncharacterized LOC105342840; K08844 leucine-rich repeat kinase 2 [EC:2.7.11.1] (A)	Putative serine/threonine-protein kinase pats1 [Crassostrea gigas]	Probable serine/threonine-protein kinase roco5 OS=Dictyostelium discoideum GN=roco5 PE=3 SV=1	Diacylglycerol/phorbol-ester binding
evm.model.Hic_asm_16.1145	leucinerich repeat kinase; K08844 leucine-rich repeat kinase 2 [EC:2.7.11.1] (A)	Putative serine/threonine-protein kinase pats1 [Crassostrea gigas]	Probable serine/threonine-protein kinase roco5 OS=Dictyostelium discoideum GN=roco5 PE=3 SV=1	Death domain	Molecular Function: protein binding (GO:0005515), Biological Process: signal transduction (GO:0007165)
evm.model.Hic_asm_16.1175	leucinerich repeat kinase; K08844 leucine-rich repeat kinase 2 [EC:2.7.11.1] (A)	PREDICTED: uncharacterized protein LOC105341082 isoform X1 [Crassostrea gigas]	Probable serine/threonine-protein kinase roco4 OS=Dictyostelium discoideum GN=roco4 PE=1 SV=1	Death domain	Molecular Function: protein binding (GO:0005515), Biological Process: signal transduction (GO:0007165)
evm.model.Hic_asm_16.1178	leucinerich repeat kinase; K08844 leucine-rich repeat kinase 2 [EC:2.7.11.1] (A)	Putative serine/threonine-protein kinase pats1 [Crassostrea gigas]	Probable serine/threonine-protein kinase roco5 OS=Dictyostelium discoideum GN=roco5 PE=3 SV=1	Death domain	Molecular Function: protein binding (GO:0005515), Biological Process: signal transduction (GO:0007165)
evm.model.Hic_asm_16.1189	leucinerich repeat kinase; K08844 leucine-rich repeat kinase 2 [EC:2.7.11.1] (A)	PREDICTED: uncharacterized protein LOC105341082 isoform X1 [Crassostrea gigas]	Cyclic GMP-binding protein C OS=Dictyostelium discoideum GN=gbpC PE=1 SV=1	Phospholipase A1	Molecular Function: phospholipase activity (GO:0004620), Biological Process: lipid metabolic process (GO:0006629), Cellular Component: membrane (GO:0016020)
evm.model.Hic_asm_16.1191	leucinerich repeat kinase; K08844 leucine-rich repeat kinase 2 [EC:2.7.11.1] (A)	Putative serine/threonine-protein kinase pats1 [Crassostrea gigas]	Cyclic GMP-binding protein C OS=Dictyostelium discoideum GN=gbpC PE=1 SV=1	Phospholipase A1	Molecular Function: phospholipase activity (GO:0004620), Biological Process: lipid metabolic process (GO:0006629), Cellular Component: membrane (GO:0016020)
evm.model.Hic_asm_16.1313	leucinerich repeat kinase; K08844 leucine-rich repeat kinase 2 [EC:2.7.11.1] (A)	Putative serine/threonine-protein kinase pats1 [Crassostrea gigas]	Probable serine/threonine-protein kinase roco5 OS=Dictyostelium discoideum GN=roco5 PE=3 SV=1	Phosphotyrosine interaction domain, Shc-like	Biological Process: intracellular signal transduction (GO:0035556)
evm.model.Hic_asm_16.1346	uncharacterized LOC100638427; K03234 elongation factor 2 (A)	Putative serine/threonine-protein kinase pats1 [Crassostrea gigas]	Probable serine/threonine-protein kinase roco6 OS=Dictyostelium discoideum GN=roco6 PE=3 SV=1	Death domain	Molecular Function: protein binding (GO:0005515), Biological Process: signal transduction (GO:0007165)
evm.model.Hic_asm_17.1999	leucine rich repeat-containing protein; K08844 leucine-rich repeat kinase 2 [EC:2.7.11.1] (A)	Putative serine/threonine-protein kinase pats1 [Crassostrea gigas]	Leucine-rich repeat serine/threonine-protein kinase 2 OS=Homo sapiens GN=LRRK2 PE=1 SV=2	ROC GTPase
evm.model.Hic_asm_17.731	Obscn, BC046431, Gm878, OTTMUSG00000005786, UNC89; obscurin, cytoskeletal calmodulin and titin-interacting RhoGEF (EC:2.7.11.1); K17531 Obscurin-RhoGEF [EC:2.7.11.1] (A)	Putative serine/threonine-protein kinase pats1 [Crassostrea gigas]	Obscurin OS=Mus musculus GN=Obscn PE=2 SV=2	NULL
evm.model.Hic_asm_2.1576	obscurin-like; K12567 titin [EC:2.7.11.1] (A)	PREDICTED: uncharacterized protein LOC105341082 isoform X1 [Crassostrea gigas]	Titin OS=Mus musculus GN=Ttn PE=1 SV=1	RNA recognition motif domain	Molecular Function: nucleic acid binding (GO:0003676)
evm.model.Hic_asm_2.1613	poly [ADP-ribose] polymerase 14-like; K15261 poly [ADP-ribose] polymerase 10/14/15 [EC:2.4.2.30] (A)	PREDICTED: uncharacterized protein LOC105341082 isoform X1 [Crassostrea gigas]	Titin OS=Mus musculus GN=Ttn PE=1 SV=1	ROC GTPase
evm.model.Hic_asm_2.701	leucine rich repeat-containing protein; K08844 leucine-rich repeat kinase 2 [EC:2.7.11.1] (A)	Putative serine/threonine-protein kinase pats1 [Crassostrea gigas]	Probable serine/threonine-protein kinase pats1 OS=Dictyostelium discoideum GN=pats1 PE=3 SV=1	Mitochondrial Rho-like	Molecular Function: GTP binding (GO:0005525), Cellular Component: intracellular (GO:0005622), Biological Process: small GTPase mediated signal transduction (GO:0007264)
evm.model.Hic_asm_4.1297	leucinerich repeat kinase; K08844 leucine-rich repeat kinase 2 [EC:2.7.11.1] (A)	Putative serine/threonine-protein kinase pats1 [Crassostrea gigas]	Probable serine/threonine-protein kinase roco5 OS=Dictyostelium discoideum GN=roco5 PE=3 SV=1	ROC GTPase
evm.model.Hic_asm_4.170	leucine rich repeat-containing protein; K08844 leucine-rich repeat kinase 2 [EC:2.7.11.1] (A)	PREDICTED: uncharacterized protein LOC105341082 isoform X1 [Crassostrea gigas]	Probable serine/threonine-protein kinase roco5 OS=Dictyostelium discoideum GN=roco5 PE=3 SV=1	Formin homology family, Cappuccino subfamily	Cellular Component: actin filament (GO:0005884), Biological Process: actin nucleation (GO:0045010)
evm.model.Hic_asm_4.2064	uncharacterized LOC105325768; K16060 baculoviral IAP repeat-containing protein 2/3 (A)	PREDICTED: uncharacterized protein LOC105325768 isoform X2 [Crassostrea gigas]	Death-associated inhibitor of apoptosis 1 OS=Drosophila melanogaster GN=Diap1 PE=1 SV=2	NULL
evm.model.Hic_asm_5.2025	uncharacterized LOC100637953; K18260 coiled-coil and C2 domain-containing protein 1 (A)	Putative serine/threonine-protein kinase pats1 [Crassostrea gigas]	Probable serine/threonine-protein kinase pats1 OS=Dictyostelium discoideum GN=pats1 PE=3 SV=1	Mitochondrial Rho-like	Molecular Function: GTP binding (GO:0005525), Cellular Component: intracellular (GO:0005622), Biological Process: small GTPase mediated signal transduction (GO:0007264)
evm.model.Hic_asm_6.2745	uncharacterized LOC100638427; K03234 elongation factor 2 (A)	Putative serine/threonine-protein kinase pats1 [Crassostrea gigas]	Probable serine/threonine-protein kinase roco5 OS=Dictyostelium discoideum GN=roco5 PE=3 SV=1	Death domain	Molecular Function: protein binding (GO:0005515), Biological Process: signal transduction (GO:0007165)
evm.model.Hic_asm_7.1054	leucinerich repeat kinase; K08844 leucine-rich repeat kinase 2 [EC:2.7.11.1] (A)	PREDICTED: uncharacterized protein LOC105341082 isoform X1 [Crassostrea gigas]	Leucine-rich repeat serine/threonine-protein kinase 2 OS=Mus musculus GN=Lrrk2 PE=1 SV=2	ROC GTPase
evm.model.Hic_asm_7.1055	leucine rich repeat-containing protein; K08844 leucine-rich repeat kinase 2 [EC:2.7.11.1] (A)	Putative serine/threonine-protein kinase pats1 [Crassostrea gigas]	Probable serine/threonine-protein kinase roco6 OS=Dictyostelium discoideum GN=roco6 PE=3 SV=1	ROC GTPase
evm.model.original_1055.1	leucinerich repeat kinase; K08844 leucine-rich repeat kinase 2 [EC:2.7.11.1] (A)	Putative serine/threonine-protein kinase pats1 [Crassostrea gigas]	Probable serine/threonine-protein kinase pats1 OS=Dictyostelium discoideum GN=pats1 PE=3 SV=1	5-Hydroxytryptamine 1D receptor	Molecular Function: serotonin receptor activity (GO:0004993), Cellular Component: integral to plasma membrane (GO:0005887), Biological Process: smooth muscle contraction (GO:0006939), Biological Process: G-protein coupled receptor signaling pathway (GO:0007186), Biological Process: synaptic transmission (GO:0007268), Biological Process: regulation of locomotion (GO:0040012), Biological Process: v…
evm.model.original_2526.3	protein kinase domain containing protein; K08844 leucine-rich repeat kinase 2 [EC:2.7.11.1] (A)	PREDICTED: uncharacterized protein LOC105341082 isoform X1 [Crassostrea gigas]	Probable serine/threonine-protein kinase pats1 OS=Dictyostelium discoideum GN=pats1 PE=3 SV=1	ROC GTPase
evm.model.Hic_asm_12.56	protocadherin Fat 4-like; K16669 protocadherin Fat 4 (A)	PREDICTED: protocadherin Fat 4-like isoform X1 [Crassostrea gigas]	Protocadherin Fat 1 OS=Homo sapiens GN=FAT1 PE=1 SV=2	Cadherin	Molecular Function: calcium ion binding (GO:0005509), Biological Process: homophilic cell adhesion (GO:0007156), Cellular Component: membrane (GO:0016020)
evm.model.Hic_asm_8.2124	uncharacterized LOC105330502; K16669 protocadherin Fat 4 (A)	PREDICTED: uncharacterized protein LOC105330502 [Crassostrea gigas]	Protocadherin Fat 1 OS=Homo sapiens GN=FAT1 PE=1 SV=2	Cadherin	Molecular Function: calcium ion binding (GO:0005509), Biological Process: homophilic cell adhesion (GO:0007156), Cellular Component: membrane (GO:0016020)
evm.model.Hic_asm_8.2125	uncharacterized LOC105330502; K16669 protocadherin Fat 4 (A)	PREDICTED: uncharacterized protein LOC105330502 [Crassostrea gigas]	Protocadherin Fat 1 OS=Homo sapiens GN=FAT1 PE=1 SV=2	NULL
evm.model.Hic_asm_8.2126	uncharacterized LOC105330502; K16669 protocadherin Fat 4 (A)	Protocadherin Fat 4 [Crassostrea gigas]	Protocadherin Fat 4 OS=Homo sapiens GN=FAT4 PE=1 SV=2	Cadherin	Molecular Function: calcium ion binding (GO:0005509), Biological Process: homophilic cell adhesion (GO:0007156), Cellular Component: membrane (GO:0016020)
evm.model.Hic_asm_8.2256	uncharacterized LOC105330502; K16669 protocadherin Fat 4 (A)	PREDICTED: uncharacterized protein LOC105330502 [Crassostrea gigas]	Protocadherin Fat 4 OS=Mus musculus GN=Fat4 PE=1 SV=2	NULL
evm.model.Hic_asm_8.2257	protocadherin Fat 4-like; K16669 protocadherin Fat 4 (A)	PREDICTED: protocadherin Fat 4-like isoform X3 [Crassostrea gigas]	Protocadherin Fat 4 OS=Mus musculus GN=Fat4 PE=1 SV=2	NULL
evm.model.Hic_asm_12.1817	hypothetical protein; K19721 collagen, type V/XI/XXIV/XXVII, alpha (A)	hypothetical protein LOTGIDRAFT_121263, partial [Lottia gigantea]	NA	Thyrotropin-releasing hormone receptor	Molecular Function: thyrotropin-releasing hormone receptor activity (GO:0004997), Biological Process: G-protein coupled receptor signaling pathway (GO:0007186), Cellular Component: integral to membrane (GO:0016021)
evm.model.Hic_asm_13.2164	F5; coagulation factor V (proaccelerin, labile factor); K03902 coagulation factor V (labile factor) (A)	predicted protein [Nematostella vectensis]	NA	Lutropin-choriogonadotropic hormone receptor	Molecular Function: luteinizing hormone receptor activity (GO:0004964), Biological Process: G-protein coupled receptor signaling pathway (GO:0007186), Cellular Component: integral to membrane (GO:0016021)
evm.model.Hic_asm_3.1694	F5; coagulation factor V (proaccelerin, labile factor); K03902 coagulation factor V (labile factor) (A)	PREDICTED: uncharacterized threonine-rich GPI-anchored glycoprotein PJ4664.02-like [Cricetulus griseus]	Uncharacterized protein DKFZp434B061 OS=Homo sapiens PE=2 SV=2
evm.model.Hic_asm_7.458	eukaryotic translation initiation factor 3 subunit C; K03252 translation initiation factor 3 subunit C (A)	predicted protein [Nematostella vectensis]	Circumsporozoite protein OS=Plasmodium knowlesi (strain nuri) PE=3 SV=1	NULL
evm.model.original_1263.1	UNC5D; unc-5 homolog D (C. elegans); K07521 netrin receptor unc-5 (A)	PREDICTED: lisH domain-containing protein C1711.05-like [Cricetulus griseus]	FMRFamide-related neuropeptides OS=Lymnaea stagnalis PE=1 SV=1	Ribokinase	Molecular Function: ribokinase activity (GO:0004747), Biological Process: D-ribose metabolic process (GO:0006014)
evm.model.original_1379.1	UNC5D; unc-5 homolog D (C. elegans); K07521 netrin receptor unc-5 (A)	PREDICTED: lisH domain-containing protein C1711.05-like [Cricetulus griseus]	FMRFamide-related peptides type HF-4 OS=Helix aspersa PE=1 SV=1	Alpha tubulin	Molecular Function: structural constituent of cytoskeleton (GO:0005200), Molecular Function: GTP binding (GO:0005525), Cellular Component: microtubule (GO:0005874)
evm.model.Hic_asm_1.1012	cp, fi23f10, wu:fi23f10; ceruloplasmin (EC:1.16.3.1); K13624 ceruloplasmin [EC:1.16.3.1] (A)	PREDICTED: hephaestin [Serinus canaria]	Ceruloplasmin OS=Rattus norvegicus GN=Cp PE=1 SV=3	Carbamoyl-phosphate synthase large subunit, CPSase domain	Biological Process: nitrogen compound metabolic process (GO:0006807)
evm.model.Hic_asm_1.1014	cp; ceruloplasmin (ferroxidase); K13624 ceruloplasmin [EC:1.16.3.1] (A)	hypothetical protein LOTGIDRAFT_170648 [Lottia gigantea]	Hephaestin-like protein 1 OS=Homo sapiens GN=HEPHL1 PE=2 SV=2	GPCR, family 3, metabotropic glutamate receptor 3	Biological Process: G-protein coupled receptor signaling pathway (GO:0007186), Cellular Component: integral to membrane (GO:0016021)
evm.model.Hic_asm_1.2488	cp, fi23f10, wu:fi23f10; ceruloplasmin (EC:1.16.3.1); K13624 ceruloplasmin [EC:1.16.3.1] (A)	ceruloplasmin [Ictalurus punctatus]	Hephaestin-like protein 1 OS=Homo sapiens GN=HEPHL1 PE=2 SV=2	NULL
evm.model.Hic_asm_2.1190	HEPH; hephaestin; K14735 hephaestin [EC:1.16.3.1] (A)	PREDICTED: hephaestin isoform X1 [Anser cygnoides domesticus]	Hephaestin-like protein OS=Acropora millepora PE=1 SV=1	Multicopper oxidase, type 2	Molecular Function: copper ion binding (GO:0005507), Molecular Function: oxidoreductase activity (GO:0016491), Biological Process: oxidation-reduction process (GO:0055114)
evm.model.Hic_asm_6.2315	HEPH; hephaestin; K14735 hephaestin [EC:1.16.3.1] (A)	hypothetical protein BRAFLDRAFT_74383 [Branchiostoma floridae]	Hephaestin-like protein OS=Acropora millepora PE=1 SV=1	Adhesin B	Biological Process: cell adhesion (GO:0007155)
evm.model.Hic_asm_6.2316	CP; ceruloplasmin (ferroxidase); K13624 ceruloplasmin [EC:1.16.3.1] (A)	PREDICTED: uncharacterized protein LOC561607 isoform X1 [Danio rerio]	Hephaestin-like protein OS=Acropora millepora PE=1 SV=1	Multicopper oxidase, type 2	Molecular Function: copper ion binding (GO:0005507), Molecular Function: oxidoreductase activity (GO:0016491), Biological Process: oxidation-reduction process (GO:0055114)
evm.model.Hic_asm_8.1739	HEPH; hephaestin; K14735 hephaestin [EC:1.16.3.1] (A)	PREDICTED: hephaestin-like protein 1 [Callorhinchus milii]	Hephaestin-like protein 1 OS=Homo sapiens GN=HEPHL1 PE=2 SV=2	Multicopper oxidase, type 3	Molecular Function: copper ion binding (GO:0005507)
evm.model.Hic_asm_8.1744	HEPH; hephaestin; K14735 hephaestin [EC:1.16.3.1] (A)	PREDICTED: hephaestin-like protein 1 [Callorhinchus milii]	Hephaestin OS=Mus musculus GN=Heph PE=2 SV=3	Amphiphysin
evm.model.Hic_asm_8.1745	HEPH; hephaestin; K14735 hephaestin [EC:1.16.3.1] (A)	PREDICTED: hephaestin [Serinus canaria]	Hephaestin-like protein 1 OS=Homo sapiens GN=HEPHL1 PE=2 SV=2	Anthrax toxin, lethal/endema factor	Molecular Function: catalytic activity (GO:0003824), Cellular Component: extracellular region (GO:0005576), Biological Process: pathogenesis (GO:0009405), Molecular Function: metal ion binding (GO:0046872)
evm.model.Hic_asm_5.1585_evm.model.Hic_asm_5.1586	hypothetical protein; K05206 glutamate receptor delta-1 subunit (A)	hypothetical protein LOTGIDRAFT_166867 [Lottia gigantea]	Glutamate receptor ionotropic, kainate 2 OS=Rattus norvegicus GN=Grik2 PE=1 SV=2	NULL
evm.model.Hic_asm_5.1591	hypothetical protein; K05206 glutamate receptor delta-1 subunit (A)	PREDICTED: glutamate receptor ionotropic, kainate 5-like isoform X1 [Crassostrea gigas]	Glutamate receptor 2 OS=Mus musculus GN=Gria2 PE=1 SV=3	Glutamate receptor, L-glutamate/glycine-binding	Molecular Function: ionotropic glutamate receptor activity (GO:0004970), Molecular Function: extracellular-glutamate-gated ion channel activity (GO:0005234), Cellular Component: membrane (GO:0016020)
evm.model.Hic_asm_5.430	hypothetical protein; K05206 glutamate receptor delta-1 subunit (A)	PREDICTED: glutamate receptor ionotropic, kainate 5-like isoform X1 [Crassostrea gigas]	Glutamate receptor U1 OS=Xenopus laevis GN=kbp PE=2 SV=1	NULL
evm.model.Hic_asm_5.627	hypothetical protein; K05202 glutamate receptor, ionotropic kainate 2 (A)	hypothetical protein LOTGIDRAFT_107877 [Lottia gigantea]	Glutamate receptor 2 OS=Homo sapiens GN=GRIA2 PE=1 SV=3	NULL
evm.model.Hic_asm_5.757	hypothetical protein; K05202 glutamate receptor, ionotropic kainate 2 (A)	hypothetical protein LOTGIDRAFT_115937, partial [Lottia gigantea]	Glutamate receptor 2 OS=Homo sapiens GN=GRIA2 PE=1 SV=3	NULL
evm.model.Hic_asm_5.760	hypothetical protein; K05202 glutamate receptor, ionotropic kainate 2 (A)	hypothetical protein LOTGIDRAFT_115937, partial [Lottia gigantea]	Glutamate receptor 2 OS=Homo sapiens GN=GRIA2 PE=1 SV=3	Extracellular solute-binding protein, family 3	Molecular Function: transporter activity (GO:0005215), Biological Process: transport (GO:0006810)
evm.model.Hic_asm_5.768	hypothetical protein; K05206 glutamate receptor delta-1 subunit (A)	PREDICTED: glutamate receptor ionotropic, kainate 5-like isoform X2 [Crassostrea gigas]	Glutamate receptor ionotropic, delta-1 OS=Rattus norvegicus GN=Grid1 PE=2 SV=1	Extracellular solute-binding protein, family 3	Molecular Function: transporter activity (GO:0005215), Biological Process: transport (GO:0006810)
evm.model.Hic_asm_5.770	hypothetical protein; K05202 glutamate receptor, ionotropic kainate 2 (A)	hypothetical protein LOTGIDRAFT_107877 [Lottia gigantea]	Glutamate receptor ionotropic, delta-1 OS=Mus musculus GN=Grid1 PE=1 SV=2	Extracellular solute-binding protein, family 3	Molecular Function: transporter activity (GO:0005215), Biological Process: transport (GO:0006810)
evm.model.Hic_asm_5.789	hypothetical protein; K05206 glutamate receptor delta-1 subunit (A)	PREDICTED: glutamate receptor ionotropic, kainate 5-like isoform X1 [Crassostrea gigas]	Glutamate receptor 4 OS=Rattus norvegicus GN=Gria4 PE=1 SV=1	Extracellular solute-binding protein, family 3	Molecular Function: transporter activity (GO:0005215), Biological Process: transport (GO:0006810)
evm.model.Hic_asm_5.792	hypothetical protein; K05206 glutamate receptor delta-1 subunit (A)	hypothetical protein LOTGIDRAFT_166867 [Lottia gigantea]	Glutamate receptor 3 OS=Rattus norvegicus GN=Gria3 PE=1 SV=1	NULL
evm.model.Hic_asm_11.2022	hypothetical protein; K13163 male-specific lethal 1 (A)	PREDICTED: uncharacterized protein LOC105337446 [Crassostrea gigas]	NA	Zinc finger, nuclear hormone receptor-type	Molecular Function: sequence-specific DNA binding transcription factor activity (GO:0003700), Cellular Component: nucleus (GO:0005634), Biological Process: regulation of transcription, DNA-dependent (GO:0006355), Molecular Function: zinc ion binding (GO:0008270), Molecular Function: sequence-specific DNA binding (GO:0043565)
evm.model.Hic_asm_17.1385	hypothetical protein; K13163 male-specific lethal 1 (A)	PREDICTED: uncharacterized protein LOC105337446 [Crassostrea gigas]	NA	Armadillo	Molecular Function: protein binding (GO:0005515)
evm.model.Hic_asm_17.301	hypothetical protein; K13163 male-specific lethal 1 (A)	PREDICTED: uncharacterized protein LOC105337446 [Crassostrea gigas]	NA	Toll/interleukin-1 receptor homology (TIR) domain	Molecular Function: protein binding (GO:0005515), Biological Process: signal transduction (GO:0007165)
evm.model.Hic_asm_17.74	hypothetical protein; K13163 male-specific lethal 1 (A)	hypothetical protein LOTGIDRAFT_230877 [Lottia gigantea]	NA	Toll/interleukin-1 receptor homology (TIR) domain	Molecular Function: protein binding (GO:0005515), Biological Process: signal transduction (GO:0007165)
evm.model.Hic_asm_17.810	hypothetical protein; K13163 male-specific lethal 1 (A)	PREDICTED: uncharacterized protein LOC105337448 [Crassostrea gigas]	NA	Transcription factor Jun	Molecular Function: sequence-specific DNA binding transcription factor activity (GO:0003700), Cellular Component: nucleus (GO:0005634), Biological Process: regulation of transcription, DNA-dependent (GO:0006355)
evm.model.Hic_asm_17.812	hypothetical protein; K13163 male-specific lethal 1 (A)	PREDICTED: uncharacterized protein LOC105337448 [Crassostrea gigas]	NA	Armadillo	Molecular Function: protein binding (GO:0005515)
evm.model.Hic_asm_1.780	nesprin-1-like; K19326 nesprin-1 (A)	PREDICTED: nesprin-1-like [Aplysia californica]	Nesprin-1 OS=Homo sapiens GN=SYNE1 PE=1 SV=4	Tektin	Biological Process: microtubule cytoskeleton organization (GO:0000226), Cellular Component: microtubule (GO:0005874)
evm.model.Hic_asm_1.782	nesprin-1-like; K19326 nesprin-1 (A)	PREDICTED: nesprin-1-like [Aplysia californica]	Nesprin-1 OS=Mus musculus GN=Syne1 PE=1 SV=2	Spectrin repeat	Molecular Function: protein binding (GO:0005515)
evm.model.Hic_asm_1.783	Nesprin-1; nesprin-1-like; K19326 nesprin-1 (A)	PREDICTED: nesprin-1-like [Crassostrea gigas]	Nesprin-1 OS=Homo sapiens GN=SYNE1 PE=1 SV=4	Spectrin repeat	Molecular Function: protein binding (GO:0005515)
evm.model.Hic_asm_1.784	Nesprin-1; nesprin-1-like; K19326 nesprin-1 (A)	PREDICTED: nesprin-1-like [Crassostrea gigas]	Nesprin-1 OS=Homo sapiens GN=SYNE1 PE=1 SV=4	NULL
evm.model.Hic_asm_1.785	Nesprin-1; nesprin-1-like; K19326 nesprin-1 (A)	PREDICTED: nesprin-1-like [Aplysia californica]	Nesprin-1 OS=Mus musculus GN=Syne1 PE=1 SV=2	NULL
evm.model.Hic_asm_1.786	Nesprin-1; nesprin-1-like; K19326 nesprin-1 (A)	PREDICTED: nesprin-1-like [Crassostrea gigas]	Nesprin-1 OS=Homo sapiens GN=SYNE1 PE=1 SV=4	Spectrin/alpha-actinin
evm.model.Hic_asm_11.1676	NA	predicted protein [Nematostella vectensis]	NA	Sphingosine 1-phosphate receptor	Biological Process: G-protein coupled receptor signaling pathway (GO:0007186), Cellular Component: integral to membrane (GO:0016021), Molecular Function: sphingosine-1-phosphate receptor activity (GO:0038036)
evm.model.Hic_asm_11.1677	NA	predicted protein [Nematostella vectensis]	NA	Transferrin family	Cellular Component: extracellular region (GO:0005576), Biological Process: iron ion transport (GO:0006826), Biological Process: cellular iron ion homeostasis (GO:0006879), Molecular Function: ferric iron binding (GO:0008199)
evm.model.Hic_asm_12.271	uncharacterized LOC106629042; K14959 histone-lysine N-methyltransferase MLL4 [EC:2.1.1.43] (A)	conserved hypothetical protein [Ureaplasma urealyticum serovar 8 str. ATCC 27618]	NA	Cornifin (SPRR1)	Cellular Component: cytoplasm (GO:0005737), Biological Process: peptide cross-linking (GO:0018149)
evm.model.Hic_asm_13.2137	NA	PREDICTED: putative uncharacterized protein ENSP00000383309 [Xenopus (Silurana) tropicalis]	NA	GPCR fungal pheromone mating factor, STE2	Molecular Function: mating-type factor pheromone receptor activity (GO:0004932), Biological Process: G-protein coupled receptor signaling pathway (GO:0007186), Cellular Component: membrane (GO:0016020)
evm.model.Hic_asm_16.949	probable polyamine oxidase 5; K12259 spermine oxidase [EC:1.5.3.16 1.5.3.-] (A)	hypothetical protein UY3_01552, partial [Chelonia mydas]	Peptide toxins Am-1 OS=Antheopsis maculata PE=1 SV=1	Prostaglandin F receptor	Molecular Function: prostaglandin F receptor activity (GO:0004958), Biological Process: G-protein coupled receptor signaling pathway (GO:0007186), Cellular Component: integral to membrane (GO:0016021)
evm.model.Hic_asm_6.2708	zinc finger protein 709-like; K09228 KRAB domain-containing zinc finger protein (A)	PREDICTED: serine/arginine-rich splicing factor 4-like isoform X1 [Rattus norvegicus]	RNA-binding protein 12B OS=Homo sapiens GN=RBM12B PE=1 SV=2	Thyrotropin-releasing hormone receptor	Molecular Function: thyrotropin-releasing hormone receptor activity (GO:0004997), Biological Process: G-protein coupled receptor signaling pathway (GO:0007186), Cellular Component: integral to membrane (GO:0016021)
evm.model.Hic_asm_7.1151	hypothetical protein; K10728 topoisomerase (DNA) II binding protein 1 (A)	PREDICTED: uncharacterized protein LOC102640399 isoform X2 [Mus musculus]	NA	Anion exchange protein	Molecular Function: inorganic anion exchanger activity (GO:0005452), Biological Process: anion transport (GO:0006820), Cellular Component: membrane (GO:0016020)
evm.model.Hic_asm_7.1196	NA	hypothetical protein KGM_07544 [Danaus plexippus]	NA	Flavoprotein pyridine nucleotide cytochrome reductase	Molecular Function: oxidoreductase activity (GO:0016491), Biological Process: oxidation-reduction process (GO:0055114)
evm.model.Hic_asm_7.1197	NA	hypothetical protein [Lachnospiraceae bacterium A2]	NA
evm.model.Hic_asm_10.2015	C-type lectin domain family 4 member G-like; K17513 C-type lectin superfamily 17 member A (A)	Perlucin [Crassostrea gigas]	C-type lectin domain family 10 member A OS=Homo sapiens GN=CLEC10A PE=2 SV=1	Interleukin-1 alpha	Molecular Function: interleukin-1 receptor binding (GO:0005149), Cellular Component: extracellular region (GO:0005576), Biological Process: inflammatory response (GO:0006954), Biological Process: immune response (GO:0006955)
evm.model.Hic_asm_10.2021	perlucin-like; K06468 Fc receptor, IgE, low affinity II (A)	PREDICTED: echinoidin-like [Crassostrea gigas]	CD209 antigen-like protein D OS=Mus musculus GN=Cd209d PE=2 SV=1	NULL
evm.model.Hic_asm_12.1419	perlucin-like; K17513 C-type lectin superfamily 17 member A (A)	PREDICTED: perlucin-like [Crassostrea gigas]	Perlucin-like protein OS=Mytilus galloprovincialis PE=1 SV=1	C-type lectin	Molecular Function: carbohydrate binding (GO:0030246)
evm.model.Hic_asm_2.940	perlucin-like; K06468 Fc receptor, IgE, low affinity II (A)	PREDICTED: perlucin-like [Crassostrea gigas]	Perlucin-like protein OS=Mytilus galloprovincialis PE=1 SV=1	C-type lectin	Molecular Function: carbohydrate binding (GO:0030246)
evm.model.Hic_asm_7.25	C-type lectin domain family 4 member G-like; K17513 C-type lectin superfamily 17 member A (A)	C-type lectin A [Azumapecten farreri]	Hepatic lectin OS=Gallus gallus PE=1 SV=1	NULL
evm.model.Hic_asm_7.26	perlucin-like protein; K17513 C-type lectin superfamily 17 member A (A)	PREDICTED: asialoglycoprotein receptor 1-like [Cuculus canorus]	Perlucin-like protein OS=Mytilus galloprovincialis PE=1 SV=1	C-type lectin	Molecular Function: carbohydrate binding (GO:0030246)
evm.model.Hic_asm_0.1488	exosome complex component RRP45-like; K03678 exosome complex component RRP45 (A)	PREDICTED: uncharacterized protein LOC105322226 [Crassostrea gigas]	NA	NULL
evm.model.Hic_asm_0.493	NA	NA	NA	Melanocortin receptor	Molecular Function: melanocortin receptor activity (GO:0004977), Biological Process: G-protein coupled receptor signaling pathway (GO:0007186), Cellular Component: integral to membrane (GO:0016021)
evm.model.Hic_asm_0.494	exosome complex component RRP45-like; K03678 exosome complex component RRP45 (A)	PREDICTED: uncharacterized protein LOC105322226 [Crassostrea gigas]	NA	Retinol binding protein/Purpurin	Molecular Function: transporter activity (GO:0005215), Molecular Function: retinoid binding (GO:0005501), Biological Process: transport (GO:0006810)
evm.model.Hic_asm_10.71	TSG101; tumor susceptibility 101; K12183 ESCRT-I complex subunit TSG101 (A)	hypothetical protein CGI_10025469, partial [Crassostrea gigas]	NA
evm.model.Hic_asm_11.260	exosome complex component RRP45-like; K03678 exosome complex component RRP45 (A)	PREDICTED: uncharacterized protein LOC105322226 [Crassostrea gigas]	NA	NULL
evm.model.Hic_asm_13.5	TSG101; tumor susceptibility 101; K12183 ESCRT-I complex subunit TSG101 (A)	PREDICTED: uncharacterized protein LOC105328217 [Crassostrea gigas]	NA	Ribokinase	Molecular Function: ribokinase activity (GO:0004747), Biological Process: D-ribose metabolic process (GO:0006014)
evm.model.Hic_asm_15.1724	exosome complex component RRP45-like; K03678 exosome complex component RRP45 (A)	PREDICTED: uncharacterized protein LOC105322226 [Crassostrea gigas]	NA	5-Hydroxytryptamine 4 receptor	Molecular Function: serotonin receptor activity (GO:0004993), Cellular Component: integral to plasma membrane (GO:0005887), Biological Process: G-protein coupled receptor signaling pathway (GO:0007186), Biological Process: synaptic transmission (GO:0007268), Biological Process: regulation of appetite (GO:0032098)
evm.model.Hic_asm_17.1504	TSG101; tumor susceptibility 101; K12183 ESCRT-I complex subunit TSG101 (A)	hypothetical protein CGI_10001778 [Crassostrea gigas]	NA	Inositol 1,4,5-trisphosphate receptor-interacting protein
evm.model.Hic_asm_2.2138	TSG101; tumor susceptibility 101; K12183 ESCRT-I complex subunit TSG101 (A)	PREDICTED: uncharacterized protein LOC105322226 [Crassostrea gigas]	NA	Potassium channel, voltage-dependent, EAG	Molecular Function: voltage-gated potassium channel activity (GO:0005249), Biological Process: potassium ion transport (GO:0006813), Cellular Component: membrane (GO:0016020)
evm.model.Hic_asm_2.855	exosome complex component RRP45-like; K03678 exosome complex component RRP45 (A)	PREDICTED: uncharacterized protein LOC105322226 [Crassostrea gigas]	NA	Flagellar P-ring protein	Biological Process: ciliary or bacterial-type flagellar motility (GO:0001539), Molecular Function: structural molecule activity (GO:0005198), Cellular Component: bacterial-type flagellum basal body, distal rod, P ring (GO:0009428), Cellular Component: outer membrane-bounded periplasmic space (GO:0030288)
evm.model.Hic_asm_2.953	TSG101; tumor susceptibility 101; K12183 ESCRT-I complex subunit TSG101 (A)	hypothetical protein CGI_10025469, partial [Crassostrea gigas]	NA	Dihydrofolate reductase	Molecular Function: dihydrofolate reductase activity (GO:0004146), Biological Process: glycine biosynthetic process (GO:0006545), Biological Process: nucleotide biosynthetic process (GO:0009165), Molecular Function: NADP binding (GO:0050661), Biological Process: oxidation-reduction process (GO:0055114)
evm.model.Hic_asm_4.2414	TSG101; tumor susceptibility 101; K12183 ESCRT-I complex subunit TSG101 (A)	PREDICTED: uncharacterized protein LOC105322226 [Crassostrea gigas]	NA	Paxillin	Cellular Component: cytoskeleton (GO:0005856), Biological Process: cell-matrix adhesion (GO:0007160)
evm.model.Hic_asm_4.387	NA	PREDICTED: uncharacterized protein LOC105322226 [Crassostrea gigas]	NA	G-protein alpha subunit, group I	Molecular Function: GTPase activity (GO:0003924), Molecular Function: signal transducer activity (GO:0004871), Molecular Function: GTP binding (GO:0005525), Biological Process: GTP catabolic process (GO:0006184), Biological Process: G-protein coupled receptor signaling pathway (GO:0007186), Biological Process: adenylate cyclase-modulating G-protein coupled receptor signaling pathway (GO:0007188),…
evm.model.Hic_asm_6.1807	TSG101; tumor susceptibility 101; K12183 ESCRT-I complex subunit TSG101 (A)	PREDICTED: uncharacterized protein LOC105322226 [Crassostrea gigas]	NA	Cytoplasmic FMR1-interacting
evm.model.Hic_asm_6.2839	NA	hypothetical protein CGI_10017814 [Crassostrea gigas]	NA	Caulimovirus coat protein	Molecular Function: structural molecule activity (GO:0005198), Cellular Component: viral capsid (GO:0019028)
evm.model.Hic_asm_7.1362	exosome complex component RRP45-like; K03678 exosome complex component RRP45 (A)	PREDICTED: uncharacterized protein LOC105322226 [Crassostrea gigas]	NA	Mitogen-activated protein (MAP) kinase, ERK1/2	Molecular Function: MAP kinase activity (GO:0004707), Molecular Function: ATP binding (GO:0005524), Biological Process: protein phosphorylation (GO:0006468)
evm.model.Hic_asm_13.983	dynein-1-beta heavy chain, flagellar inner arm I1 complex-like; K10408 dynein heavy chain, axonemal (A)	Dynein-1-beta heavy chain, flagellar inner arm I1 complex [Crassostrea gigas]	Dynein heavy chain 1, axonemal OS=Homo sapiens GN=DNAH1 PE=2 SV=4	Dynein heavy chain	Molecular Function: microtubule motor activity (GO:0003777), Biological Process: microtubule-based movement (GO:0007018)
evm.model.Hic_asm_13.984	DNAH14; dynein, axonemal, heavy chain 14; K10408 dynein heavy chain, axonemal (A)	PREDICTED: LOW QUALITY PROTEIN: dynein heavy chain domain-containing protein 1-like [Aplysia californica]	Dynein heavy chain 14, axonemal OS=Homo sapiens GN=DNAH14 PE=2 SV=3	Dynein heavy chain	Molecular Function: microtubule motor activity (GO:0003777), Biological Process: microtubule-based movement (GO:0007018)
evm.model.Hic_asm_13.986	hypothetical protein; K10408 dynein heavy chain, axonemal (A)	PREDICTED: dynein heavy chain domain-containing protein 1-like [Crassostrea gigas]	Dynein heavy chain domain-containing protein 1 OS=Homo sapiens GN=DNHD1 PE=2 SV=2	Dynein heavy chain, domain-2
evm.model.Hic_asm_13.987	hypothetical protein; K10408 dynein heavy chain, axonemal (A)	PREDICTED: dynein heavy chain domain-containing protein 1-like [Crassostrea gigas]	Dynein heavy chain domain-containing protein 1 OS=Homo sapiens GN=DNHD1 PE=2 SV=2	Dynein heavy chain	Molecular Function: microtubule motor activity (GO:0003777), Biological Process: microtubule-based movement (GO:0007018)
evm.model.Hic_asm_10.1388	NA	hypothetical protein CGI_10013608 [Crassostrea gigas]	NA	SH2 domain	Molecular Function: protein binding (GO:0005515)
evm.model.Hic_asm_10.537	NA	PREDICTED: uncharacterized protein LOC105333545 [Crassostrea gigas]	NA	P pili tip fibrillum PapF protein	Cellular Component: pilus (GO:0009289), Biological Process: pathogenesis (GO:0009405)
evm.model.Hic_asm_18.107	NA	PREDICTED: uncharacterized protein LOC105333545 [Crassostrea gigas]	NA	Interleukin-1 binding protein	Biological Process: modulation by virus of host morphology or physiology (GO:0019048), Molecular Function: interleukin-1 binding (GO:0019966)
evm.model.Hic_asm_18.111	NA	NA	NA	Voltage-dependent calcium channel, L-type, alpha-1C subunit	Molecular Function: voltage-gated calcium channel activity (GO:0005245), Cellular Component: voltage-gated calcium channel complex (GO:0005891), Biological Process: calcium ion transmembrane transport (GO:0070588)
evm.model.Hic_asm_18.114	NA	hypothetical protein CGI_10013608 [Crassostrea gigas]	NA	Tubulin	Cellular Component: microtubule (GO:0005874), Biological Process: microtubule-based process (GO:0007017)
evm.model.Hic_asm_11.685	NA	hypothetical protein LOTGIDRAFT_155090 [Lottia gigantea]	Master replication protein OS=Faba bean necrotic yellows virus (isolate SV292-88) GN=DNA-R PE=1 SV=1	Peptidase M14, carboxypeptidase A	Molecular Function: metallocarboxypeptidase activity (GO:0004181), Biological Process: proteolysis (GO:0006508), Molecular Function: zinc ion binding (GO:0008270)
evm.model.Hic_asm_11.686	NA	hypothetical protein LOTGIDRAFT_155090 [Lottia gigantea]	Master replication protein OS=Faba bean necrotic yellows virus (isolate SV292-88) GN=DNA-R PE=1 SV=1	Geminivirus AL1, replication-associated protein	Molecular Function: structural molecule activity (GO:0005198), Cellular Component: viral capsid (GO:0019028)
evm.model.Hic_asm_14.281	NA	hypothetical protein LOTGIDRAFT_155090 [Lottia gigantea]	Master replication protein OS=Faba bean necrotic yellows virus (isolate SV292-88) GN=DNA-R PE=1 SV=1	C3a anaphylatoxin chemotactic receptor	Molecular Function: C3a anaphylatoxin receptor activity (GO:0004943), Biological Process: chemotaxis (GO:0006935), Biological Process: G-protein coupled receptor signaling pathway (GO:0007186), Cellular Component: integral to membrane (GO:0016021)
evm.model.Hic_asm_17.1958	NA	hypothetical protein LOTGIDRAFT_155090 [Lottia gigantea]	Master replication protein OS=Faba bean necrotic yellows virus (isolate SV292-88) GN=DNA-R PE=1 SV=1	Cystic fibrosis transmembrane conductance regulator	Molecular Function: chloride channel activity (GO:0005254), Biological Process: ion transport (GO:0006811), Cellular Component: membrane (GO:0016020)
evm.model.Hic_asm_2.966	NA	hypothetical protein LOTGIDRAFT_155090 [Lottia gigantea]	Para-Rep C9 OS=Faba bean necrotic yellows virus (isolate Egyptian EV1-93) GN=C9 PE=3 SV=1	Alpha-catenin	Molecular Function: structural molecule activity (GO:0005198), Biological Process: cell adhesion (GO:0007155), Cellular Component: actin cytoskeleton (GO:0015629), Molecular Function: cadherin binding (GO:0045296)
evm.model.Hic_asm_6.2301	NA	hypothetical protein LOTGIDRAFT_155090 [Lottia gigantea]	Master replication protein OS=Milk vetch dwarf virus (isolate N) GN=DNA-R PE=3 SV=1	Retinoic acid receptor	Molecular Function: DNA binding (GO:0003677), Molecular Function: retinoic acid receptor activity (GO:0003708), Cellular Component: nucleus (GO:0005634), Biological Process: regulation of transcription, DNA-dependent (GO:0006355), Biological Process: retinoic acid receptor signaling pathway (GO:0048384)
evm.model.Hic_asm_7.767	NA	hypothetical protein LOTGIDRAFT_155090 [Lottia gigantea]	Master replication protein OS=Faba bean necrotic yellows virus (isolate SV292-88) GN=DNA-R PE=1 SV=1	Cystic fibrosis transmembrane conductance regulator	Molecular Function: chloride channel activity (GO:0005254), Biological Process: ion transport (GO:0006811), Cellular Component: membrane (GO:0016020)
evm.model.original_1912.1	NA	hypothetical protein LOTGIDRAFT_155090 [Lottia gigantea]	Para-Rep C9 OS=Faba bean necrotic yellows virus (isolate Egyptian EV1-93) GN=C9 PE=3 SV=1	Geminivirus AL1, replication-associated protein	Molecular Function: structural molecule activity (GO:0005198), Cellular Component: viral capsid (GO:0019028)
evm.model.Hic_asm_10.731	NA	PREDICTED: uncharacterized protein LOC105030512 [Esox lucius]	NA	Beta tubulin	Molecular Function: structural constituent of cytoskeleton (GO:0005200), Molecular Function: GTP binding (GO:0005525), Cellular Component: microtubule (GO:0005874)
evm.model.Hic_asm_4.648	NA	hypothetical protein EH28_23780 [Larimichthys crocea]	NA
evm.model.Hic_asm_8.1550	NA	Transposable element Tc1 transposase [Salmo salar]	NA	Capsule biosynthesis protein CapB	Cellular Component: membrane (GO:0016020), Biological Process: capsule polysaccharide biosynthetic process (GO:0045227)
evm.model.Hic_asm_9.1748	NA	Transposable element Tc1 transposase [Salmo salar]	NA	Potassium channel, voltage dependent, KCNQ1	Molecular Function: voltage-gated potassium channel activity (GO:0005249), Biological Process: potassium ion transport (GO:0006813), Cellular Component: voltage-gated potassium channel complex (GO:0008076)
evm.model.Hic_asm_9.1866	NA	unnamed protein product [Oncorhynchus mykiss]	NA	Ribokinase	Molecular Function: ribokinase activity (GO:0004747), Biological Process: D-ribose metabolic process (GO:0006014)
evm.model.Hic_asm_11.1839	beta-1,3-galactosyltransferase 1-like; K07819 beta-1,3-galactosyltransferase 1 [EC:2.4.1.-] (A)	PREDICTED: beta-1,3-galactosyltransferase 1-like [Crassostrea gigas]	Beta-1,3-galactosyltransferase 1 OS=Pongo pygmaeus GN=B3GALT1 PE=3 SV=1	Gastrin-releasing peptide receptor	Molecular Function: bombesin receptor activity (GO:0004946), Cellular Component: integral to membrane (GO:0016021), Biological Process: bombesin receptor signaling pathway (GO:0031989)
evm.model.Hic_asm_11.1843	beta-1,3-galactosyltransferase 1-like; K07819 beta-1,3-galactosyltransferase 1 [EC:2.4.1.-] (A)	PREDICTED: beta-1,3-galactosyltransferase 1-like [Crassostrea gigas]	Beta-1,3-galactosyltransferase 1 OS=Pongo pygmaeus GN=B3GALT1 PE=3 SV=1	Potato leaf roll virus readthrough protein	Cellular Component: viral capsid (GO:0019028)
evm.model.Hic_asm_11.1844	beta-1,3-galactosyltransferase 1-like; K07819 beta-1,3-galactosyltransferase 1 [EC:2.4.1.-] (A)	PREDICTED: beta-1,3-galactosyltransferase 1-like [Crassostrea gigas]	Beta-1,3-galactosyltransferase 1 OS=Pongo pygmaeus GN=B3GALT1 PE=3 SV=1	Glycosyl transferase, family 31	Biological Process: protein glycosylation (GO:0006486), Molecular Function: galactosyltransferase activity (GO:0008378), Cellular Component: membrane (GO:0016020)
evm.model.Hic_asm_11.340	beta-1,3-galactosyltransferase 1-like; K07819 beta-1,3-galactosyltransferase 1 [EC:2.4.1.-] (A)	PREDICTED: beta-1,3-galactosyltransferase 1-like [Crassostrea gigas]	Beta-1,3-galactosyltransferase 1 OS=Pongo pygmaeus GN=B3GALT1 PE=3 SV=1	Platelet-activating factor receptor	Molecular Function: platelet activating factor receptor activity (GO:0004992), Biological Process: chemotaxis (GO:0006935), Biological Process: G-protein coupled receptor signaling pathway (GO:0007186), Cellular Component: integral to membrane (GO:0016021)
evm.model.Hic_asm_14.1120	beta-1,3-galactosyltransferase 1-like; K07819 beta-1,3-galactosyltransferase 1 [EC:2.4.1.-] (A)	PREDICTED: beta-1,3-galactosyltransferase 1-like [Crassostrea gigas]	Beta-1,3-galactosyltransferase 1 OS=Pongo pygmaeus GN=B3GALT1 PE=3 SV=1	Low calcium response V antigen	Cellular Component: extracellular region (GO:0005576), Biological Process: pathogenesis (GO:0009405)
evm.model.Hic_asm_14.1121	beta-1,3-galactosyltransferase 1-like; K07819 beta-1,3-galactosyltransferase 1 [EC:2.4.1.-] (A)	PREDICTED: beta-1,3-galactosyltransferase 1-like [Crassostrea gigas]	Beta-1,3-galactosyltransferase 1 OS=Pongo pygmaeus GN=B3GALT1 PE=3 SV=1	Low calcium response V antigen	Cellular Component: extracellular region (GO:0005576), Biological Process: pathogenesis (GO:0009405)
evm.model.Hic_asm_7.942	beta-1,3-galactosyltransferase 1-like; K07819 beta-1,3-galactosyltransferase 1 [EC:2.4.1.-] (A)	PREDICTED: beta-1,3-galactosyltransferase 1-like [Crassostrea gigas]	Beta-1,3-galactosyltransferase 1 OS=Pongo pygmaeus GN=B3GALT1 PE=3 SV=1	Glycosyl transferase, family 31	Biological Process: protein glycosylation (GO:0006486), Molecular Function: galactosyltransferase activity (GO:0008378), Cellular Component: membrane (GO:0016020)
evm.model.Hic_asm_7.944	beta-1,3-galactosyltransferase 1-like; K07819 beta-1,3-galactosyltransferase 1 [EC:2.4.1.-] (A)	PREDICTED: beta-1,3-galactosyltransferase 1-like [Crassostrea gigas]	Beta-1,3-galactosyltransferase 1 OS=Pongo pygmaeus GN=B3GALT1 PE=3 SV=1	Glycosyl transferase, family 31	Biological Process: protein glycosylation (GO:0006486), Molecular Function: galactosyltransferase activity (GO:0008378), Cellular Component: membrane (GO:0016020)
evm.model.Hic_asm_9.367	beta-1,3-galactosyltransferase 1-like; K07819 beta-1,3-galactosyltransferase 1 [EC:2.4.1.-] (A)	PREDICTED: beta-1,3-galactosyltransferase 1-like [Crassostrea gigas]	Beta-1,3-galactosyltransferase 1 OS=Pongo pygmaeus GN=B3GALT1 PE=3 SV=1	Glycosyl transferase, family 31	Biological Process: protein glycosylation (GO:0006486), Molecular Function: galactosyltransferase activity (GO:0008378), Cellular Component: membrane (GO:0016020)
evm.model.Hic_asm_9.421	beta-1,3-galactosyltransferase 1-like; K07819 beta-1,3-galactosyltransferase 1 [EC:2.4.1.-] (A)	PREDICTED: beta-1,3-galactosyltransferase 1-like [Crassostrea gigas]	Beta-1,3-galactosyltransferase 1 OS=Pongo pygmaeus GN=B3GALT1 PE=3 SV=1	Glycosyl transferase, family 31	Biological Process: protein glycosylation (GO:0006486), Molecular Function: galactosyltransferase activity (GO:0008378), Cellular Component: membrane (GO:0016020)
evm.model.Hic_asm_9.439	beta-1,3-galactosyltransferase 1-like; K07819 beta-1,3-galactosyltransferase 1 [EC:2.4.1.-] (A)	PREDICTED: beta-1,3-galactosyltransferase 1-like [Crassostrea gigas]	Beta-1,3-galactosyltransferase 1 OS=Pongo pygmaeus GN=B3GALT1 PE=3 SV=1	Glycosyl transferase, family 31	Biological Process: protein glycosylation (GO:0006486), Molecular Function: galactosyltransferase activity (GO:0008378), Cellular Component: membrane (GO:0016020)
evm.model.Hic_asm_9.447	beta-1,3-galactosyltransferase 1-like; K07819 beta-1,3-galactosyltransferase 1 [EC:2.4.1.-] (A)	PREDICTED: beta-1,3-galactosyltransferase 1-like [Crassostrea gigas]	Beta-1,3-galactosyltransferase 1 OS=Pongo pygmaeus GN=B3GALT1 PE=3 SV=1	Glycosyl transferase, family 31	Biological Process: protein glycosylation (GO:0006486), Molecular Function: galactosyltransferase activity (GO:0008378), Cellular Component: membrane (GO:0016020)
evm.model.Hic_asm_9.479	beta-1,3-galactosyltransferase 1-like; K07819 beta-1,3-galactosyltransferase 1 [EC:2.4.1.-] (A)	PREDICTED: beta-1,3-galactosyltransferase 1-like [Crassostrea gigas]	Beta-1,3-galactosyltransferase 1 OS=Pongo pygmaeus GN=B3GALT1 PE=3 SV=1	Glycosyl transferase, family 31	Biological Process: protein glycosylation (GO:0006486), Molecular Function: galactosyltransferase activity (GO:0008378), Cellular Component: membrane (GO:0016020)
evm.model.original_2038.1	beta-1,3-galactosyltransferase 1-like; K07819 beta-1,3-galactosyltransferase 1 [EC:2.4.1.-] (A)	PREDICTED: beta-1,3-galactosyltransferase 1-like [Crassostrea gigas]	Beta-1,3-galactosyltransferase 1 OS=Pongo pygmaeus GN=B3GALT1 PE=3 SV=1	Glycosyl transferase, family 31	Biological Process: protein glycosylation (GO:0006486), Molecular Function: galactosyltransferase activity (GO:0008378), Cellular Component: membrane (GO:0016020)
evm.model.Hic_asm_0.1346	NA	PREDICTED: uncharacterized protein LOC101885564 [Danio rerio]	NA	Atypical dual specificity phosphatase, subfamily B	Molecular Function: MAP kinase tyrosine/serine/threonine phosphatase activity (GO:0017017)
evm.model.Hic_asm_0.388	NA	PREDICTED: uncharacterized protein LOC101885564 [Danio rerio]	NA	Alpha tubulin	Molecular Function: structural constituent of cytoskeleton (GO:0005200), Molecular Function: GTP binding (GO:0005525), Cellular Component: microtubule (GO:0005874)
evm.model.Hic_asm_1.1699	NA	PREDICTED: uncharacterized protein LOC101885564 [Danio rerio]	NA	Atypical dual specificity phosphatase, subfamily B	Molecular Function: MAP kinase tyrosine/serine/threonine phosphatase activity (GO:0017017)
evm.model.Hic_asm_1.2511	NA	PREDICTED: uncharacterized protein LOC101885564 [Danio rerio]	NA	Voltage-dependent calcium channel, gamma-6 subunit	Biological Process: calcium ion transport (GO:0006816), Cellular Component: membrane (GO:0016020)
evm.model.Hic_asm_1.2722	NA	PREDICTED: uncharacterized protein LOC105941269, partial [Maylandia zebra]	NA	Steroidogenic acute regulatory protein	Biological Process: steroid biosynthetic process (GO:0006694), Molecular Function: cholesterol binding (GO:0015485), Molecular Function: cholesterol transporter activity (GO:0017127)
evm.model.Hic_asm_10.548	NA	PREDICTED: uncharacterized protein LOC105941269, partial [Maylandia zebra]	NA	DNA nucleotidylexotransferase (TdT) / DNA-directed DNA/RNA polymerase mu	Molecular Function: nucleotidyltransferase activity (GO:0016779)
evm.model.Hic_asm_11.927	NA	PREDICTED: uncharacterized protein LOC101885564 [Danio rerio]	NA	Urease, alpha subunit	Biological Process: nitrogen compound metabolic process (GO:0006807), Molecular Function: urease activity (GO:0009039), Molecular Function: nickel cation binding (GO:0016151)
evm.model.Hic_asm_12.324	NA	PREDICTED: uncharacterized protein LOC105941269, partial [Maylandia zebra]	NA	Transforming growth factor beta 3	Molecular Function: transforming growth factor beta receptor binding (GO:0005160), Biological Process: cell growth (GO:0016049)
evm.model.Hic_asm_12.325	NA	PREDICTED: uncharacterized protein LOC105443655 [Strongylocentrotus purpuratus]	NA	Atypical dual specificity phosphatase, subfamily B	Molecular Function: MAP kinase tyrosine/serine/threonine phosphatase activity (GO:0017017)
evm.model.Hic_asm_15.1418	NA	PREDICTED: uncharacterized protein LOC101885564 [Danio rerio]	NA
evm.model.Hic_asm_17.176	NA	PREDICTED: uncharacterized protein LOC101885564 [Danio rerio]	NA	Leucine-rich repeat	Molecular Function: protein binding (GO:0005515)
evm.model.Hic_asm_17.309	NA	PREDICTED: uncharacterized protein LOC101885564 [Danio rerio]	NA	Intracellular chloride channel	Molecular Function: voltage-gated chloride channel activity (GO:0005247), Biological Process: chloride transport (GO:0006821), Cellular Component: membrane (GO:0016020)
evm.model.Hic_asm_17.500	NA	PREDICTED: uncharacterized protein LOC105941269, partial [Maylandia zebra]	NA	DNA polymerase A	Molecular Function: DNA binding (GO:0003677), Molecular Function: DNA-directed DNA polymerase activity (GO:0003887), Biological Process: DNA replication (GO:0006260)
evm.model.Hic_asm_2.1730	NA	PREDICTED: uncharacterized protein LOC101885564 [Danio rerio]	NA	Neuropeptide FF receptor, type 2	Biological Process: G-protein coupled receptor signaling pathway (GO:0007186), Molecular Function: neuropeptide receptor activity (GO:0008188), Cellular Component: integral to membrane (GO:0016021), Molecular Function: opioid receptor binding (GO:0031628), Biological Process: regulation of MAPK cascade (GO:0043408), Biological Process: regulation of adenylate cyclase activity (GO:0045761), Biolog…
evm.model.Hic_asm_5.1887	NA	PREDICTED: uncharacterized protein LOC101885564 [Danio rerio]	NA
evm.model.Hic_asm_5.887	NA	PREDICTED: uncharacterized protein LOC105941269, partial [Maylandia zebra]	NA	Opsin RH3/RH4	Biological Process: G-protein coupled receptor signaling pathway (GO:0007186), Biological Process: visual perception (GO:0007601), Biological Process: phototransduction (GO:0007602), Cellular Component: integral to membrane (GO:0016021)
evm.model.Hic_asm_6.1434	NA	PREDICTED: uncharacterized protein LOC101882990 [Danio rerio]	NA	Aquaporin 3
evm.model.Hic_asm_6.1864	NA	PREDICTED: uncharacterized protein LOC101885564 [Danio rerio]	NA	Voltage-dependent calcium channel, gamma-6 subunit	Biological Process: calcium ion transport (GO:0006816), Cellular Component: membrane (GO:0016020)
evm.model.Hic_asm_8.2187	NA	PREDICTED: uncharacterized protein LOC101885564 [Danio rerio]	NA	MCP methyltransferase, CheR-type	Molecular Function: S-adenosylmethionine-dependent methyltransferase activity (GO:0008757)
evm.model.Hic_asm_8.931	NA	PREDICTED: uncharacterized protein LOC105941269, partial [Maylandia zebra]	NA	Interleukin-10	Molecular Function: cytokine activity (GO:0005125), Cellular Component: extracellular region (GO:0005576), Biological Process: immune response (GO:0006955)
evm.model.original_1729.1	NA	PREDICTED: uncharacterized protein LOC101885564 [Danio rerio]	NA	Atypical dual specificity phosphatase, subfamily B	Molecular Function: MAP kinase tyrosine/serine/threonine phosphatase activity (GO:0017017)
evm.model.Hic_asm_13.1915	mucin-5AC-like; K13908 mucin-5B (A)	PREDICTED: uncharacterized protein LOC105320185 isoform X1 [Crassostrea gigas]	NA	WxxW domain
evm.model.Hic_asm_18.342	fibropellin-1-like; K02599 Notch (A)	fibrinogen-related protein 12 [Mytilus galloprovincialis]	Protocadherin Fat 1 OS=Homo sapiens GN=FAT1 PE=1 SV=2	NULL
evm.model.Hic_asm_18.345	NA	PREDICTED: uncharacterized protein LOC105333846 [Crassostrea gigas]	NA	Tumour necrosis factor receptor 25
evm.model.Hic_asm_18.36.1	NA	Hibernation-associated plasma protein HP-27 [Crassostrea gigas]	NA	NULL
evm.model.Hic_asm_3.139	NA	PREDICTED: uncharacterized protein LOC105320185 isoform X1 [Crassostrea gigas]	NA	Thyroid hormone receptor	Molecular Function: DNA binding (GO:0003677), Molecular Function: thyroid hormone receptor activity (GO:0004887), Cellular Component: nucleus (GO:0005634), Biological Process: regulation of transcription, DNA-dependent (GO:0006355)
evm.model.original_2185.1	NA	hypothetical protein CGI_10001986 [Crassostrea gigas]	NA	P2X3 purinoceptor	Molecular Function: purinergic nucleotide receptor activity (GO:0001614), Molecular Function: ion channel activity (GO:0005216), Molecular Function: ATP binding (GO:0005524), Biological Process: ion transport (GO:0006811), Cellular Component: membrane (GO:0016020)
evm.model.Hic_asm_13.1905	up-regulator of cell proliferation-like; K06551 signal-regulatory protein alpha/beta1/gamma (A)	PREDICTED: interferon-induced very large GTPase 1-like [Chrysemys picta bellii]	Interferon-induced very large GTPase 1 OS=Mus musculus GN=Gvin1 PE=1 SV=1	Dynamin, GTPase domain	Molecular Function: GTPase activity (GO:0003924), Molecular Function: GTP binding (GO:0005525)
evm.model.Hic_asm_13.1981	up-regulator of cell proliferation-like; K06551 signal-regulatory protein alpha/beta1/gamma (A)	PREDICTED: interferon-induced very large GTPase 1-like [Pseudopodoces humilis]	Interferon-induced very large GTPase 1 OS=Mus musculus GN=Gvin1 PE=1 SV=1	NULL
evm.model.Hic_asm_13.2000	up-regulator of cell proliferation-like; K06551 signal-regulatory protein alpha/beta1/gamma (A)	PREDICTED: interferon-induced very large GTPase 1-like [Alligator sinensis]	Interferon-induced very large GTPase 1 OS=Mus musculus GN=Gvin1 PE=1 SV=1	NULL
evm.model.Hic_asm_13.2002	up-regulator of cell proliferation-like; K06551 signal-regulatory protein alpha/beta1/gamma (A)	PREDICTED: interferon-induced very large GTPase 1-like [Chrysemys picta bellii]	Interferon-induced very large GTPase 1 OS=Mus musculus GN=Gvin1 PE=1 SV=1	NULL
evm.model.Hic_asm_13.2026	up-regulator of cell proliferation-like; K06551 signal-regulatory protein alpha/beta1/gamma (A)	PREDICTED: interferon-induced very large GTPase 1-like [Lepisosteus oculatus]	Interferon-induced very large GTPase 1 OS=Homo sapiens GN=GVINP1 PE=2 SV=2	NULL
evm.model.Hic_asm_13.2031	up-regulator of cell proliferation-like; K06551 signal-regulatory protein alpha/beta1/gamma (A)	PREDICTED: interferon-induced very large GTPase 1-like [Egretta garzetta]	Interferon-induced very large GTPase 1 OS=Homo sapiens GN=GVINP1 PE=2 SV=2	NULL
evm.model.Hic_asm_13.2221	up-regulator of cell proliferation-like; K06551 signal-regulatory protein alpha/beta1/gamma (A)	PREDICTED: interferon-induced very large GTPase 1-like [Pundamilia nyererei]	Interferon-induced very large GTPase 1 OS=Mus musculus GN=Gvin1 PE=1 SV=1	Transient receptor potential channel, vanilloid 1-4	Molecular Function: ion channel activity (GO:0005216), Biological Process: ion transport (GO:0006811), Cellular Component: integral to membrane (GO:0016021)
evm.model.Hic_asm_13.2246	up-regulator of cell proliferation-like; K06551 signal-regulatory protein alpha/beta1/gamma (A)	PREDICTED: interferon-induced very large GTPase 1-like [Ochotona princeps]	Interferon-induced very large GTPase 1 OS=Mus musculus GN=Gvin1 PE=1 SV=1	NULL
evm.model.Hic_asm_13.2249	up-regulator of cell proliferation-like; K06551 signal-regulatory protein alpha/beta1/gamma (A)	PREDICTED: interferon-induced very large GTPase 1-like [Tarsius syrichta]	Interferon-induced very large GTPase 1 OS=Mus musculus GN=Gvin1 PE=1 SV=1	NULL
evm.model.Hic_asm_18.41	up-regulator of cell proliferation-like; K06551 signal-regulatory protein alpha/beta1/gamma (A)	PREDICTED: interferon-induced very large GTPase 1-like [Neolamprologus brichardi]	Interferon-induced very large GTPase 1 OS=Mus musculus GN=Gvin1 PE=1 SV=1	NULL
evm.model.Hic_asm_6.757	up-regulator of cell proliferation-like; K06551 signal-regulatory protein alpha/beta1/gamma (A)	PREDICTED: interferon-induced very large GTPase 1-like [Tarsius syrichta]	Interferon-induced very large GTPase 1 OS=Homo sapiens GN=GVINP1 PE=2 SV=2	Dynamin, GTPase domain	Molecular Function: GTPase activity (GO:0003924), Molecular Function: GTP binding (GO:0005525)
evm.model.Hic_asm_5.15	POC5; POC5 centriolar protein; K16483 centrosomal protein POC5 (A)	hypothetical protein EAI_06929, partial [Harpegnathos saltator]	Ice nucleation protein OS=Pseudomonas fluorescens GN=inaW PE=3 SV=1	Tetracycline resistance protein TetB/drug resistance transporter
evm.model.Hic_asm_6.1060	vitronectin-like; K06251 vitronectin (A)	PREDICTED: uncharacterized protein Gm36068 isoform X1 [Mus musculus]	Prothoracicostatic peptide OS=Bombyx mori PE=1 SV=2	Potassium channel, inwardly rectifying, Kir7	Molecular Function: inward rectifier potassium channel activity (GO:0005242), Biological Process: potassium ion transport (GO:0006813), Cellular Component: membrane (GO:0016020)
evm.model.Hic_asm_8.1594	flowering locus K homology domain; K13162 poly(rC)-binding protein 2/3/4 (A)	hypothetical protein EAI_13241, partial [Harpegnathos saltator]	NA
evm.model.Hic_asm_1.1588	CDC42BPB; CDC42 binding protein kinase beta (DMPK-like); K16307 serine/threonine-protein kinase MRCK [EC:2.7.11.1] (A)	Repetitive proline-rich cell wall protein 2, partial [Larimichthys crocea]	NA	Dopamine D1 receptor	Molecular Function: dopamine neurotransmitter receptor activity (GO:0004952), Cellular Component: integral to plasma membrane (GO:0005887), Biological Process: positive regulation of adenylate cyclase activity involved in G-protein coupled receptor signaling pathway (GO:0010579), Biological Process: vasodilation (GO:0042311)
evm.model.Hic_asm_7.2210	P2RY8; purinergic receptor P2Y, G-protein coupled, 8; K08386 purinergic receptor P2Y, G protein-coupled, 8 (A)	hypothetical protein M513_11011 [Trichuris suis]	Glutamine-rich protein 2 OS=Homo sapiens GN=QRICH2 PE=1 SV=1
evm.model.Hic_asm_8.1321	mucin-22-like; K17896 GATA-binding protein 5 (A)	hypothetical protein LOTGIDRAFT_136730 [Lottia gigantea]	Putative uncharacterized protein FLJ45035 OS=Homo sapiens PE=5 SV=1	Salmonella/Shigella invasin protein C	Biological Process: pathogenesis (GO:0009405)
evm.model.Hic_asm_14.1291	hypothetical protein; K14822 rRNA-processing protein CGR1 (A)	Ninjurin-1, partial [Stegodyphus mimosarum]	Ninjurin-2 OS=Rattus norvegicus GN=Ninj2 PE=2 SV=1	Amphiphysin, isoform 2	Biological Process: regulation of endocytosis (GO:0030100)
evm.model.Hic_asm_14.1292	hypothetical protein; K14822 rRNA-processing protein CGR1 (A)	Ninjurin-1, partial [Stegodyphus mimosarum]	Ninjurin-2 OS=Rattus norvegicus GN=Ninj2 PE=2 SV=1	Staphylococcus aureus exotoxin	Cellular Component: extracellular region (GO:0005576), Biological Process: pathogenesis (GO:0009405)
evm.model.Hic_asm_14.1293	hypothetical protein; K14822 rRNA-processing protein CGR1 (A)	ninjurin C, isoform D [Drosophila melanogaster]	Ninjurin-2 OS=Rattus norvegicus GN=Ninj2 PE=2 SV=1	Telomere reverse transcriptase	Molecular Function: DNA binding (GO:0003677), Molecular Function: telomeric template RNA reverse transcriptase activity (GO:0003721), Cellular Component: nucleus (GO:0005634)
evm.model.Hic_asm_14.1294	hypothetical protein; K14822 rRNA-processing protein CGR1 (A)	PREDICTED: ninjurin-1-like [Lepisosteus oculatus]	Ninjurin-2 OS=Rattus norvegicus GN=Ninj2 PE=2 SV=1	Ninjurin	Biological Process: cell adhesion (GO:0007155), Cellular Component: integral to membrane (GO:0016021), Biological Process: tissue regeneration (GO:0042246)
evm.model.Hic_asm_5.1697	hypothetical protein; K14822 rRNA-processing protein CGR1 (A)	PREDICTED: ninjurin-2 isoform X3 [Heterocephalus glaber]	Ninjurin-2 OS=Rattus norvegicus GN=Ninj2 PE=2 SV=1	Ninjurin	Biological Process: cell adhesion (GO:0007155), Cellular Component: integral to membrane (GO:0016021), Biological Process: tissue regeneration (GO:0042246)
evm.model.Hic_asm_1.456	NA	hypothetical protein CGI_10022227 [Crassostrea gigas]	NA	Channel forming colicin, C-terminal cytotoxic	Cellular Component: integral to membrane (GO:0016021), Biological Process: cytolysis (GO:0019835), Biological Process: defense response to Gram-negative bacterium (GO:0050829)
evm.model.Hic_asm_12.2084	NA	PREDICTED: uncharacterized protein LOC105326947 [Crassostrea gigas]	NA	Thiazide-sensitive Na-K-Cl co-transporter	Molecular Function: transporter activity (GO:0005215), Biological Process: ion transport (GO:0006811), Cellular Component: membrane (GO:0016020)
evm.model.Hic_asm_17.1098	NA	PREDICTED: uncharacterized protein LOC105326947 [Crassostrea gigas]	NA	Cytochrome P450, E-class, CYP3A	Molecular Function: iron ion binding (GO:0005506), Molecular Function: oxidoreductase activity, acting on paired donors, with incorporation or reduction of molecular oxygen, reduced flavin or flavoprotein as one donor, and incorporation of one atom of oxygen (GO:0016712), Molecular Function: heme binding (GO:0020037), Biological Process: oxidation-reduction process (GO:0055114)
evm.model.Hic_asm_3.2364	NA	hypothetical protein CGI_10022227 [Crassostrea gigas]	NA	GDP dissociation inhibitor
evm.model.Hic_asm_9.158	NA	hypothetical protein CGI_10022227 [Crassostrea gigas]	NA	G-protein alpha subunit, group I	Molecular Function: GTPase activity (GO:0003924), Molecular Function: signal transducer activity (GO:0004871), Molecular Function: GTP binding (GO:0005525), Biological Process: GTP catabolic process (GO:0006184), Biological Process: G-protein coupled receptor signaling pathway (GO:0007186), Biological Process: adenylate cyclase-modulating G-protein coupled receptor signaling pathway (GO:0007188),…
evm.model.Hic_asm_9.401	NA	hypothetical protein CGI_10022227 [Crassostrea gigas]	NA	Flavin monooxygenase (FMO) 5	Molecular Function: N,N-dimethylaniline monooxygenase activity (GO:0004499), Biological Process: oxidation-reduction process (GO:0055114)
evm.model.Hic_asm_9.418	NA	hypothetical protein CGI_10022227 [Crassostrea gigas]	NA	Cytochrome P450, E-class, CYP3A	Molecular Function: iron ion binding (GO:0005506), Molecular Function: oxidoreductase activity, acting on paired donors, with incorporation or reduction of molecular oxygen, reduced flavin or flavoprotein as one donor, and incorporation of one atom of oxygen (GO:0016712), Molecular Function: heme binding (GO:0020037), Biological Process: oxidation-reduction process (GO:0055114)
evm.model.Hic_asm_9.470	NA	PREDICTED: uncharacterized protein LOC105326947 [Crassostrea gigas]	NA	GPCR, family 2, diuretic hormone receptor	Molecular Function: diuretic hormone receptor activity (GO:0008036), Cellular Component: membrane (GO:0016020)
evm.model.original_2093.1	NA	PREDICTED: uncharacterized protein LOC105326947 [Crassostrea gigas]	NA	Histone H4	Cellular Component: nucleosome (GO:0000786), Molecular Function: DNA binding (GO:0003677), Cellular Component: nucleus (GO:0005634), Biological Process: nucleosome assembly (GO:0006334)
evm.model.Hic_asm_0.1251	NA	Ankyrin repeat domain-containing protein 50 [Crassostrea gigas]	Protein TANC1 OS=Homo sapiens GN=TANC1 PE=1 SV=3	NULL
evm.model.Hic_asm_1.1379	ANK1, Ankyrin-1; ankyrin 1, erythrocytic; K10380 ankyrin (A)	PREDICTED: protein TANC2-like [Crassostrea gigas]	Protein TANC2 OS=Homo sapiens GN=TANC2 PE=1 SV=3	Potassium channel, voltage dependent, Kv4	Molecular Function: voltage-gated potassium channel activity (GO:0005249), Biological Process: potassium ion transport (GO:0006813), Cellular Component: voltage-gated potassium channel complex (GO:0008076)
evm.model.Hic_asm_1.2362	AAEL014668-PA; K15503 serine/threonine-protein phosphatase 6 regulatory ankyrin repeat subunit B (A)	Ankyrin repeat domain-containing protein 50 [Crassostrea gigas]	Protein TANC2 OS=Homo sapiens GN=TANC2 PE=1 SV=3	Ankyrin repeat	Molecular Function: protein binding (GO:0005515)
evm.model.Hic_asm_11.1849	AAEL014668-PA; K15503 serine/threonine-protein phosphatase 6 regulatory ankyrin repeat subunit B (A)	predicted protein [Nematostella vectensis]	Protein TANC2 OS=Mus musculus GN=Tanc2 PE=1 SV=1	Potassium channel, voltage-dependent, EAG/ELK/ERG	Molecular Function: voltage-gated potassium channel activity (GO:0005249), Biological Process: potassium ion transport (GO:0006813), Cellular Component: membrane (GO:0016020)
evm.model.Hic_asm_11.1853_evm.model.Hic_asm_11.1854	AAEL014668-PA; K15503 serine/threonine-protein phosphatase 6 regulatory ankyrin repeat subunit B (A)	PREDICTED: protein TANC2-like [Crassostrea gigas]	Ankyrin repeat domain-containing protein 50 OS=Homo sapiens GN=ANKRD50 PE=1 SV=4	Ankyrin repeat-containing domain
evm.model.Hic_asm_11.1855	AAEL014668-PA; K15503 serine/threonine-protein phosphatase 6 regulatory ankyrin repeat subunit B (A)	Ankyrin repeat domain-containing protein 50 [Crassostrea gigas]	Ankyrin repeat domain-containing protein 50 OS=Homo sapiens GN=ANKRD50 PE=1 SV=4	Folliculin-interacting protein family
evm.model.Hic_asm_14.1726	ankyrin repeat protein; K15503 serine/threonine-protein phosphatase 6 regulatory ankyrin repeat subunit B (A)	PREDICTED: protein TANC2-like [Crassostrea gigas]	Protein TANC1 OS=Homo sapiens GN=TANC1 PE=1 SV=3	Ankyrin repeat	Molecular Function: protein binding (GO:0005515)
evm.model.Hic_asm_14.1727	NA	PREDICTED: protein TANC2-like [Crassostrea gigas]	Protein TANC1 OS=Rattus norvegicus GN=Tanc1 PE=1 SV=1	Vacuolating cytotoxin	Cellular Component: extracellular region (GO:0005576), Biological Process: pathogenesis (GO:0009405)
evm.model.Hic_asm_15.1624	ANK1; ankyrin 1, erythrocytic; K10380 ankyrin (A)	PREDICTED: protein TANC2-like [Crassostrea gigas]	Ankyrin repeat domain-containing protein 50 OS=Homo sapiens GN=ANKRD50 PE=1 SV=4	Ankyrin repeat	Molecular Function: protein binding (GO:0005515)
evm.model.Hic_asm_16.1041	ANK1; ankyrin 1, erythrocytic; K10380 ankyrin (A)	PREDICTED: protein TANC2-like [Crassostrea gigas]	Ankyrin-1 OS=Mus musculus GN=Ank1 PE=1 SV=2	Ankyrin repeat	Molecular Function: protein binding (GO:0005515)
evm.model.Hic_asm_16.1045	AAEL014668-PA; K15503 serine/threonine-protein phosphatase 6 regulatory ankyrin repeat subunit B (A)	PREDICTED: protein TANC2-like [Crassostrea gigas]	Ankyrin-2 OS=Homo sapiens GN=ANK2 PE=1 SV=4	Ankyrin repeat	Molecular Function: protein binding (GO:0005515)
evm.model.Hic_asm_3.446	hypothetical protein; K14855 ribosome assembly protein 4 (A)	predicted protein [Nematostella vectensis]	Protein TANC1 OS=Homo sapiens GN=TANC1 PE=1 SV=3	Bi-component toxin, staphylococci	Cellular Component: extracellular region (GO:0005576), Biological Process: pathogenesis (GO:0009405)
evm.model.Hic_asm_8.1247	ankyrin repeat protein; K15503 serine/threonine-protein phosphatase 6 regulatory ankyrin repeat subunit B (A)	Ankyrin repeat domain-containing protein 50 [Crassostrea gigas]	Ankyrin repeat domain-containing protein 50 OS=Homo sapiens GN=ANKRD50 PE=1 SV=4	Amphiphysin
evm.model.Hic_asm_0.1965	RGXT2; rhamnogalacturonan xylosyltransferase 2; K11714 rhamnogalacturonan II specific xylosyltransferase [EC:2.4.2.-] (A)	PREDICTED: UDP-D-xylose:L-fucose alpha-1,3-D-xylosyltransferase 2 isoform X2 [Strongylocentrotus purpuratus]	UDP-D-xylose:L-fucose alpha-1,3-D-xylosyltransferase 2 OS=Arabidopsis thaliana GN=RGXT2 PE=1 SV=1	NULL
evm.model.Hic_asm_0.843	UDP-D-xylose:L-fucose alpha-1,3-D-xylosyltransferase MGP4-like; K11714 rhamnogalacturonan II specific xylosyltransferase [EC:2.4.2.-] (A)	hypothetical protein AURANDRAFT_60713 [Aureococcus anophagefferens]	UDP-D-xylose:L-fucose alpha-1,3-D-xylosyltransferase 2 OS=Arabidopsis thaliana GN=RGXT2 PE=1 SV=1	Nucleotide-diphospho-sugar transferase
evm.model.Hic_asm_12.307	hypothetical protein; K11714 rhamnogalacturonan II specific xylosyltransferase [EC:2.4.2.-] (A)	PREDICTED: uncharacterized protein LOC100888971 isoform X1 [Strongylocentrotus purpuratus]	UDP-D-xylose:L-fucose alpha-1,3-D-xylosyltransferase 3 OS=Arabidopsis thaliana GN=RGXT3 PE=1 SV=1	Nucleotide-diphospho-sugar transferase
evm.model.Hic_asm_13.197	UDP-D-xylose:L-fucose alpha-1,3-D-xylosyltransferase MGP4-like; K11714 rhamnogalacturonan II specific xylosyltransferase [EC:2.4.2.-] (A)	hypothetical protein PTSG_07110 [Salpingoeca rosetta]	UDP-D-xylose:L-fucose alpha-1,3-D-xylosyltransferase 3 OS=Arabidopsis thaliana GN=RGXT3 PE=1 SV=1	NULL
evm.model.Hic_asm_13.37	UDP-D-xylose:L-fucose alpha-1,3-D-xylosyltransferase MGP4; K11714 rhamnogalacturonan II specific xylosyltransferase [EC:2.4.2.-] (A)	PREDICTED: UDP-D-xylose:L-fucose alpha-1,3-D-xylosyltransferase 2 isoform X2 [Strongylocentrotus purpuratus]	UDP-D-xylose:L-fucose alpha-1,3-D-xylosyltransferase 2 OS=Arabidopsis thaliana GN=RGXT2 PE=1 SV=1	Reticulon
evm.model.Hic_asm_2.1001	UDP-D-xylose:L-fucose alpha-1,3-D-xylosyltransferase MGP4-like; K11714 rhamnogalacturonan II specific xylosyltransferase [EC:2.4.2.-] (A)	PREDICTED: UDP-D-xylose:L-fucose alpha-1,3-D-xylosyltransferase 2 isoform X2 [Strongylocentrotus purpuratus]	UDP-D-xylose:L-fucose alpha-1,3-D-xylosyltransferase 2 OS=Arabidopsis thaliana GN=RGXT2 PE=1 SV=1	Transcription factor, fork head	Molecular Function: sequence-specific DNA binding transcription factor activity (GO:0003700), Biological Process: regulation of transcription, DNA-dependent (GO:0006355), Molecular Function: sequence-specific DNA binding (GO:0043565)
evm.model.Hic_asm_4.2632	UDP-D-xylose:L-fucose alpha-1,3-D-xylosyltransferase MGP4-like; K11714 rhamnogalacturonan II specific xylosyltransferase [EC:2.4.2.-] (A)	PREDICTED: UDP-D-xylose:L-fucose alpha-1,3-D-xylosyltransferase 2 isoform X1 [Strongylocentrotus purpuratus]	UDP-D-xylose:L-fucose alpha-1,3-D-xylosyltransferase 3 OS=Arabidopsis thaliana GN=RGXT3 PE=1 SV=1	RNA (C5-cytosine) methyltransferase
evm.model.Hic_asm_7.1894	hypothetical protein; K11714 rhamnogalacturonan II specific xylosyltransferase [EC:2.4.2.-] (A)	PREDICTED: UDP-D-xylose:L-fucose alpha-1,3-D-xylosyltransferase 2 isoform X2 [Strongylocentrotus purpuratus]	UDP-D-xylose:L-fucose alpha-1,3-D-xylosyltransferase 3 OS=Arabidopsis thaliana GN=RGXT3 PE=1 SV=1	Peptidase A22A, presenilin	Molecular Function: aspartic-type endopeptidase activity (GO:0004190), Cellular Component: integral to membrane (GO:0016021)
evm.model.Hic_asm_9.1864	RXGT1; rhamnogalacturonan II specific xylosyltransferase 3; K11714 rhamnogalacturonan II specific xylosyltransferase [EC:2.4.2.-] (A)	PREDICTED: UDP-D-xylose:L-fucose alpha-1,3-D-xylosyltransferase 2 isoform X2 [Strongylocentrotus purpuratus]	UDP-D-xylose:L-fucose alpha-1,3-D-xylosyltransferase 3 OS=Arabidopsis thaliana GN=RGXT3 PE=1 SV=1	DNA-directed DNA polymerase, family B	Molecular Function: nucleotide binding (GO:0000166), Molecular Function: nucleic acid binding (GO:0003676), Molecular Function: DNA-directed DNA polymerase activity (GO:0003887), Biological Process: nucleobase-containing compound metabolic process (GO:0006139)
evm.model.Hic_asm_9.21	hypothetical protein; K11714 rhamnogalacturonan II specific xylosyltransferase [EC:2.4.2.-] (A)	PREDICTED: UDP-D-xylose:L-fucose alpha-1,3-D-xylosyltransferase 2 isoform X2 [Strongylocentrotus purpuratus]	UDP-D-xylose:L-fucose alpha-1,3-D-xylosyltransferase 3 OS=Arabidopsis thaliana GN=RGXT3 PE=1 SV=1	DNA-directed DNA polymerase, family B	Molecular Function: nucleotide binding (GO:0000166), Molecular Function: nucleic acid binding (GO:0003676), Molecular Function: DNA-directed DNA polymerase activity (GO:0003887), Biological Process: nucleobase-containing compound metabolic process (GO:0006139)
evm.model.Hic_asm_9.22	RXGT1; rhamnogalacturonan II specific xylosyltransferase 3; K11714 rhamnogalacturonan II specific xylosyltransferase [EC:2.4.2.-] (A)	hypothetical protein AURANDRAFT_60713 [Aureococcus anophagefferens]	UDP-D-xylose:L-fucose alpha-1,3-D-xylosyltransferase 3 OS=Arabidopsis thaliana GN=RGXT3 PE=1 SV=1	Nucleotide-diphospho-sugar transferase
evm.model.Hic_asm_9.391	hypothetical protein; K11714 rhamnogalacturonan II specific xylosyltransferase [EC:2.4.2.-] (A)	PREDICTED: UDP-D-xylose:L-fucose alpha-1,3-D-xylosyltransferase 2 isoform X2 [Strongylocentrotus purpuratus]	UDP-D-xylose:L-fucose alpha-1,3-D-xylosyltransferase 3 OS=Arabidopsis thaliana GN=RGXT3 PE=1 SV=1	Nucleotide-diphospho-sugar transferase
evm.model.Hic_asm_9.402	UDP-D-xylose:L-fucose alpha-1,3-D-xylosyltransferase MGP4; K11714 rhamnogalacturonan II specific xylosyltransferase [EC:2.4.2.-] (A)	PREDICTED: UDP-D-xylose:L-fucose alpha-1,3-D-xylosyltransferase 2 isoform X2 [Strongylocentrotus purpuratus]	UDP-D-xylose:L-fucose alpha-1,3-D-xylosyltransferase 2 OS=Arabidopsis thaliana GN=RGXT2 PE=1 SV=1	Nucleotide-diphospho-sugar transferase
evm.model.Hic_asm_9.426	UDP-D-xylose:L-fucose alpha-1,3-D-xylosyltransferase MGP4; K11714 rhamnogalacturonan II specific xylosyltransferase [EC:2.4.2.-] (A)	PREDICTED: UDP-D-xylose:L-fucose alpha-1,3-D-xylosyltransferase 2 isoform X2 [Strongylocentrotus purpuratus]	UDP-D-xylose:L-fucose alpha-1,3-D-xylosyltransferase 1 OS=Arabidopsis thaliana GN=RGXT1 PE=1 SV=1	Reticulon
evm.model.Hic_asm_0.522	NA	hypothetical protein CGI_10006838 [Crassostrea gigas]	NA	NULL
evm.model.Hic_asm_12.911	NA	PREDICTED: uncharacterized protein LOC105338101 [Crassostrea gigas]	NA	Gram-negative bacterial TonB protein	Molecular Function: siderophore transmembrane transporter activity (GO:0015343), Biological Process: siderophore transport (GO:0015891), Cellular Component: outer membrane-bounded periplasmic space (GO:0030288), Molecular Function: energy transducer activity (GO:0031992)
evm.model.Hic_asm_3.1691	NA	hypothetical protein CGI_10006838 [Crassostrea gigas]	NA	Type specific antigen	Cellular Component: integral to membrane (GO:0016021)
evm.model.Hic_asm_3.472	NA	hypothetical protein CGI_10006838 [Crassostrea gigas]	NA	Wnt-4 protein	Molecular Function: receptor binding (GO:0005102), Cellular Component: extracellular region (GO:0005576), Biological Process: multicellular organismal development (GO:0007275), Biological Process: Wnt receptor signaling pathway (GO:0016055)
evm.model.Hic_asm_7.239	NA	hypothetical protein CGI_10021061 [Crassostrea gigas]	NA	Bombesin receptor type 3	Molecular Function: bombesin receptor activity (GO:0004946), Cellular Component: integral to membrane (GO:0016021), Biological Process: bombesin receptor signaling pathway (GO:0031989)
evm.model.Hic_asm_7.352	hypothetical protein; K19983 exocyst complex component 1 (A)	hypothetical protein CGI_10021061 [Crassostrea gigas]	NA	Wnt-4 protein	Molecular Function: receptor binding (GO:0005102), Cellular Component: extracellular region (GO:0005576), Biological Process: multicellular organismal development (GO:0007275), Biological Process: Wnt receptor signaling pathway (GO:0016055)
evm.model.Hic_asm_0.828	NA	PREDICTED: uncharacterized protein LOC105344577 [Crassostrea gigas]	NA	Flagellar transport protein FliP	Biological Process: protein secretion (GO:0009306), Cellular Component: membrane (GO:0016020)
evm.model.Hic_asm_14.1305	delta(24)-sterol C-methyltransferase; K00559 sterol 24-C-methyltransferase [EC:2.1.1.41] (A)	PREDICTED: 2-methoxy-6-polyprenyl-1,4-benzoquinol methylase, mitochondrial-like [Crassostrea gigas]	Uncharacterized methyltransferase YodH OS=Bacillus subtilis (strain 168) GN=yodH PE=3 SV=1	NULL
evm.model.Hic_asm_15.453	hypothetical protein; K00559 sterol 24-C-methyltransferase [EC:2.1.1.41] (A)	PREDICTED: uncharacterized protein LOC105344577 [Crassostrea gigas]	Uncharacterized methyltransferase YodH OS=Bacillus subtilis (strain 168) GN=yodH PE=3 SV=1	NULL
evm.model.Hic_asm_15.460	hypothetical protein; K00559 sterol 24-C-methyltransferase [EC:2.1.1.41] (A)	PREDICTED: uncharacterized protein LOC105344577 [Crassostrea gigas]	Demethylmenaquinone methyltransferase OS=Leptospira interrogans serogroup Icterohaemorrhagiae serovar Lai (strain 56601) GN=menG PE=3 SV=1	NULL
evm.model.Hic_asm_18.1100	hexaprenyldihydroxybenzoate methyltransferase, mitochondrial-like; K00591 polyprenyldihydroxybenzoate methyltransferase / 3-demethylubiquinol 3-O-methyltransferase [EC:2.1.1.114 2.1.1.64] (A)	PREDICTED: uncharacterized protein LOC105344577 [Crassostrea gigas]	Demethylmenaquinone methyltransferase OS=Bacillus licheniformis (strain ATCC 14580 / DSM 13 / JCM 2505 / NBRC 12200 / NCIMB 9375 / NRRL NRS-1264 / Gibson 46) GN=menG PE=3 SV=1	Cellulose synthase, subunit A	Biological Process: UDP-glucose metabolic process (GO:0006011), Cellular Component: membrane (GO:0016020), Molecular Function: cellulose synthase activity (GO:0016759), Molecular Function: cyclic-di-GMP binding (GO:0035438)
evm.model.Hic_asm_2.1231	GJ16285 gene product from transcript GJ16285-RB; K00591 polyprenyldihydroxybenzoate methyltransferase / 3-demethylubiquinol 3-O-methyltransferase [EC:2.1.1.114 2.1.1.64] (A)	PREDICTED: 2-methoxy-6-polyprenyl-1,4-benzoquinol methylase, mitochondrial-like [Crassostrea gigas]	Uncharacterized methyltransferase YodH OS=Bacillus subtilis (strain 168) GN=yodH PE=3 SV=1	NULL
evm.model.Hic_asm_2.1246	delta(24)-sterol C-methyltransferase; K00559 sterol 24-C-methyltransferase [EC:2.1.1.41] (A)	PREDICTED: 2-methoxy-6-polyprenyl-1,4-benzoquinol methylase, mitochondrial-like [Crassostrea gigas]	Ubiquinone/menaquinone biosynthesis C-methyltransferase UbiE OS=Haemophilus ducreyi (strain 35000HP / ATCC 700724) GN=ubiE PE=3 SV=1	Methyltransferase type 11	Biological Process: metabolic process (GO:0008152), Molecular Function: methyltransferase activity (GO:0008168)
evm.model.Hic_asm_2.1248	hypothetical protein; K12502 MPBQ/MSBQ methyltransferase [EC:2.1.1.295] (A)	PREDICTED: uncharacterized protein LOC105344577 [Crassostrea gigas]	Malonyl-[acyl-carrier protein] O-methyltransferase OS=Methylovorus sp. (strain MP688) GN=bioC PE=3 SV=1	Methyltransferase type 11	Biological Process: metabolic process (GO:0008152), Molecular Function: methyltransferase activity (GO:0008168)
evm.model.Hic_asm_2.706	hypothetical protein; K12502 MPBQ/MSBQ methyltransferase [EC:2.1.1.295] (A)	PREDICTED: 2-methoxy-6-polyprenyl-1,4-benzoquinol methylase, mitochondrial-like [Crassostrea gigas]	Uncharacterized methyltransferase YodH OS=Bacillus subtilis (strain 168) GN=yodH PE=3 SV=1	NULL
evm.model.Hic_asm_6.633	NA	PREDICTED: 2-methoxy-6-polyprenyl-1,4-benzoquinol methylase, mitochondrial-like [Crassostrea gigas]	Malonyl-[acyl-carrier protein] O-methyltransferase OS=Pseudomonas aeruginosa (strain PA7) GN=bioC PE=3 SV=1	Methyltransferase type 11	Biological Process: metabolic process (GO:0008152), Molecular Function: methyltransferase activity (GO:0008168)
evm.model.Hic_asm_1.1325	uncharacterized LOC105318158; K06058 deltex [EC:2.3.2.27] (A)	PREDICTED: uncharacterized protein LOC105318158 [Crassostrea gigas]	E3 ubiquitin-protein ligase DTX3L OS=Mus musculus GN=Dtx3l PE=2 SV=1	NULL
evm.model.Hic_asm_2.1832	uncharacterized LOC105326217; K15261 poly [ADP-ribose] polymerase 10/14/15 [EC:2.4.2.30] (A)	PREDICTED: uncharacterized protein LOC105326217 [Crassostrea gigas]	Uncharacterized protein TM_0508 OS=Thermotoga maritima (strain ATCC 43589 / MSB8 / DSM 3109 / JCM 10099) GN=TM_0508 PE=3 SV=1	Macro domain
evm.model.Hic_asm_2.1880	uncharacterized LOC105318157; K06058 deltex [EC:2.3.2.27] (A)	PREDICTED: uncharacterized protein LOC105318157 isoform X1 [Crassostrea gigas]	Probable E3 ubiquitin-protein ligase DTX3 OS=Mus musculus GN=Dtx3 PE=2 SV=2	Zinc finger, RING-type	Molecular Function: protein binding (GO:0005515), Molecular Function: zinc ion binding (GO:0008270)
evm.model.Hic_asm_2.262	uncharacterized LOC105318157; K06058 deltex [EC:2.3.2.27] (A)	PREDICTED: uncharacterized protein LOC105318157 isoform X1 [Crassostrea gigas]	E3 ubiquitin-protein ligase DTX3L OS=Mus musculus GN=Dtx3l PE=2 SV=1	Zinc finger, RING-type	Molecular Function: protein binding (GO:0005515), Molecular Function: zinc ion binding (GO:0008270)
evm.model.Hic_asm_2.263	uncharacterized LOC105318157; K06058 deltex [EC:2.3.2.27] (A)	PREDICTED: uncharacterized protein LOC105318157 isoform X1 [Crassostrea gigas]	Probable E3 ubiquitin-protein ligase DTX3 OS=Pongo abelii GN=DTX3 PE=2 SV=1	Zinc finger, RING-type	Molecular Function: protein binding (GO:0005515), Molecular Function: zinc ion binding (GO:0008270)
evm.model.Hic_asm_2.266	uncharacterized LOC105318157; K06058 deltex [EC:2.3.2.27] (A)	PREDICTED: uncharacterized protein LOC105318157 isoform X1 [Crassostrea gigas]	Probable E3 ubiquitin-protein ligase DTX3 OS=Pongo abelii GN=DTX3 PE=2 SV=1	Macro domain
evm.model.Hic_asm_2.269	uncharacterized LOC105318158; K06058 deltex [EC:2.3.2.27] (A)	Protein deltex-3-like protein [Crassostrea gigas]	Probable E3 ubiquitin-protein ligase DTX3 OS=Mus musculus GN=Dtx3 PE=2 SV=2	Zinc finger, RING-type	Molecular Function: protein binding (GO:0005515), Molecular Function: zinc ion binding (GO:0008270)
evm.model.Hic_asm_2.89	uncharacterized LOC105318158; K06058 deltex [EC:2.3.2.27] (A)	PREDICTED: uncharacterized protein LOC105346122 [Crassostrea gigas]	E3 ubiquitin-protein ligase DTX3L OS=Homo sapiens GN=DTX3L PE=1 SV=1	Zinc finger, RING-type	Molecular Function: protein binding (GO:0005515), Molecular Function: zinc ion binding (GO:0008270)
evm.model.Hic_asm_12.1961	lysozyme, putative (EC:3.2.1.17); K13915 lysozyme C [EC:3.2.1.17] (A)	lysozyme [Cyclina sinensis]	Lysozyme c-1 OS=Anopheles gambiae GN=AGAP007347 PE=2 SV=2	NULL
evm.model.Hic_asm_12.1965	LYSC1_ANOGA; AGAP007347-PA; K13915 lysozyme C [EC:3.2.1.17] (A)	C-type lysozyme 3 [Mytilus galloprovincialis]	Lysozyme c-1 OS=Anopheles gambiae GN=AGAP007347 PE=2 SV=2	Glycoside hydrolase, family 22
evm.model.Hic_asm_4.1650	LYSC1_ANOGA; AGAP007347-PA; K13915 lysozyme C [EC:3.2.1.17] (A)	lysozyme [Cyclina sinensis]	Lysozyme c-1 OS=Anopheles gambiae GN=AGAP007347 PE=2 SV=2	Glycoside hydrolase, family 22
evm.model.Hic_asm_15.1274	cntn4; contactin 4; K06762 contactin 4 (A)	hypothetical protein BRAFLDRAFT_96564 [Branchiostoma floridae]	Cartilage intermediate layer protein 1 OS=Homo sapiens GN=CILP PE=1 SV=4	Immunoglobulin subtype 2
evm.model.Hic_asm_15.1275	HMCN1; hemicentin 1; K17341 hemicentin (A)	hypothetical protein BRAFLDRAFT_104104 [Branchiostoma floridae]	Cartilage intermediate layer protein 1 OS=Homo sapiens GN=CILP PE=1 SV=4	Immunoglobulin subtype 2
evm.model.Hic_asm_15.1279	hemicentin-1-like; K17341 hemicentin (A)	hypothetical protein BRAFLDRAFT_104104 [Branchiostoma floridae]	Cartilage intermediate layer protein 1 OS=Homo sapiens GN=CILP PE=1 SV=4	Immunoglobulin-like domain	Molecular Function: protein binding (GO:0005515)
evm.model.Hic_asm_15.1280	hmcn1; hemicentin 1; K17341 hemicentin (A)	hypothetical protein BRAFLDRAFT_104104 [Branchiostoma floridae]	Cartilage intermediate layer protein 1 OS=Homo sapiens GN=CILP PE=1 SV=4	Immunoglobulin-like domain	Molecular Function: protein binding (GO:0005515)
evm.model.Hic_asm_17.905	hmcn1; hemicentin 1; K17341 hemicentin (A)	hypothetical protein BRAFLDRAFT_92765 [Branchiostoma floridae]	Cartilage intermediate layer protein 1 OS=Mus musculus GN=Cilp PE=2 SV=1	Immunoglobulin subtype 2
evm.model.Hic_asm_17.908	HMCN1; hemicentin-1; K17341 hemicentin (A)	hypothetical protein BRAFLDRAFT_104104 [Branchiostoma floridae]	Cartilage intermediate layer protein 1 OS=Mus musculus GN=Cilp PE=2 SV=1	Immunoglobulin-like domain	Molecular Function: protein binding (GO:0005515)
evm.model.Hic_asm_8.1204	ADGRB1, BAI1; adhesion G protein-coupled receptor B1; K04596 brain-specific angiogenesis inhibitor 1 (A)	PREDICTED: cartilage intermediate layer protein 1-like [Neolamprologus brichardi]	Cartilage intermediate layer protein 1 OS=Homo sapiens GN=CILP PE=1 SV=4	NULL
evm.model.Hic_asm_8.2297	CD22; CD22 molecule; K06467 CD22 antigen (A)	hypothetical protein BRAFLDRAFT_88565 [Branchiostoma floridae]	Cartilage intermediate layer protein 1 OS=Homo sapiens GN=CILP PE=1 SV=4	NULL
evm.model.original_702.1	BAI1; brain-specific angiogenesis inhibitor 1; K04596 brain-specific angiogenesis inhibitor 1 (A)	hypothetical protein BRAFLDRAFT_88565 [Branchiostoma floridae]	Cartilage intermediate layer protein 1 OS=Homo sapiens GN=CILP PE=1 SV=4	Proliferating cell nuclear antigen, PCNA	Molecular Function: DNA binding (GO:0003677), Biological Process: regulation of DNA replication (GO:0006275), Molecular Function: DNA polymerase processivity factor activity (GO:0030337), Cellular Component: PCNA complex (GO:0043626)
evm.model.Hic_asm_6.1030	NA	hypothetical protein CGI_10023735 [Crassostrea gigas]	NA	Leukemia inhibitory factor	Molecular Function: leukemia inhibitory factor receptor binding (GO:0005146), Cellular Component: extracellular region (GO:0005576)
evm.model.Hic_asm_6.1031	NA	PREDICTED: myosin-9-like [Crassostrea gigas]	NA	Melatonin receptor type 1C	Biological Process: G-protein coupled receptor signaling pathway (GO:0007186), Molecular Function: melatonin receptor activity (GO:0008502), Cellular Component: integral to membrane (GO:0016021)
evm.model.Hic_asm_6.1805	NA	PREDICTED: girdin-like isoform X7 [Crassostrea gigas]	NA	Aliphatic acid kinase, short-chain	Cellular Component: intracellular (GO:0005622), Biological Process: metabolic process (GO:0008152), Molecular Function: kinase activity (GO:0016301), Biological Process: phosphorylation (GO:0016310), Molecular Function: phosphotransferase activity, carboxyl group as acceptor (GO:0016774)
evm.model.Hic_asm_6.1806	NA	PREDICTED: uncharacterized protein LOC105336326 [Crassostrea gigas]	NA	2S globulin
evm.model.Hic_asm_1.964	BTB/POZ domain-containing protein At4g08455-like; K10523 speckle-type POZ protein (A)	BTB and MATH domain-containing protein 38, partial [Crassostrea gigas]	BTB and MATH domain-containing protein 36 OS=Caenorhabditis elegans GN=bath-36 PE=3 SV=1	BTB/POZ-like	Molecular Function: protein binding (GO:0005515)
evm.model.Hic_asm_1.974	BTB/POZ domain-containing protein At1g21780; K10523 speckle-type POZ protein (A)	BTB and MATH domain-containing protein 38, partial [Crassostrea gigas]	BTB and MATH domain-containing protein 38 OS=Caenorhabditis elegans GN=bath-38 PE=3 SV=1	BTB/POZ-like	Molecular Function: protein binding (GO:0005515)
evm.model.Hic_asm_6.2412	GH18065 gene product from transcript GH18065-RA; K10456 kelch-like protein 19 (A)	Kelch-like protein 28 [Crassostrea gigas]	BTB and MATH domain-containing protein 36 OS=Caenorhabditis elegans GN=bath-36 PE=3 SV=1	BTB/POZ-like	Molecular Function: protein binding (GO:0005515)
evm.model.Hic_asm_7.2094	BTB/POZ domain-containing protein At1g21780; K10523 speckle-type POZ protein (A)	PREDICTED: uncharacterized protein LOC105321416 [Crassostrea gigas]	BTB and MATH domain-containing protein 38 OS=Caenorhabditis elegans GN=bath-38 PE=3 SV=1	BTB/POZ-like	Molecular Function: protein binding (GO:0005515)
evm.model.Hic_asm_7.2097	BTB/POZ domain-containing protein At4g08455-like; K10523 speckle-type POZ protein (A)	hypothetical protein CAPTEDRAFT_192565 [Capitella teleta]	BTB and MATH domain-containing protein 38 OS=Caenorhabditis elegans GN=bath-38 PE=3 SV=1	BTB/POZ-like	Molecular Function: protein binding (GO:0005515)
evm.model.Hic_asm_7.2099	BTB/POZ domain-containing protein At1g21780; K10523 speckle-type POZ protein (A)	hypothetical protein CAPTEDRAFT_192565 [Capitella teleta]	BTB and MATH domain-containing protein 38 OS=Caenorhabditis elegans GN=bath-38 PE=3 SV=1	BTB/POZ-like	Molecular Function: protein binding (GO:0005515)
evm.model.Hic_asm_7.2101	Kruppel-like zinc finger protein, putative; K10523 speckle-type POZ protein (A)	hypothetical protein CAPTEDRAFT_192565 [Capitella teleta]	BTB and MATH domain-containing protein 38 OS=Caenorhabditis elegans GN=bath-38 PE=3 SV=1	BTB/POZ-like	Molecular Function: protein binding (GO:0005515)
evm.model.Hic_asm_8.519	hypothetical protein; K10523 speckle-type POZ protein (A)	PREDICTED: uncharacterized protein LOC105347573 [Crassostrea gigas]	BTB and MATH domain-containing protein 38 OS=Caenorhabditis elegans GN=bath-38 PE=3 SV=1	NULL
evm.model.original_1434.1	BTB/POZ domain-containing protein At4g08455-like; K10523 speckle-type POZ protein (A)	hypothetical protein CAPTEDRAFT_192565 [Capitella teleta]	BTB and MATH domain-containing protein 38 OS=Caenorhabditis elegans GN=bath-38 PE=3 SV=1	NULL
evm.model.original_1434.2	hypothetical protein; K10523 speckle-type POZ protein (A)	hypothetical protein CAPTEDRAFT_192565 [Capitella teleta]	BTB and MATH domain-containing protein 36 OS=Caenorhabditis elegans GN=bath-36 PE=3 SV=1	NULL
evm.model.Hic_asm_11.243	NA	PREDICTED: uncharacterized protein LOC105345266 [Crassostrea gigas]	NA	Zinc finger, C2CH-type	Molecular Function: nucleic acid binding (GO:0003676)
evm.model.Hic_asm_11.246	NA	PREDICTED: uncharacterized protein LOC105345266 [Crassostrea gigas]	NA	Nucleotide sugar epimerase	Biological Process: carbohydrate metabolic process (GO:0005975), Molecular Function: racemase and epimerase activity, acting on carbohydrates and derivatives (GO:0016857)
evm.model.Hic_asm_14.731	NA	hypothetical protein CGI_10003501 [Crassostrea gigas]	NA	Apoptosis regulator, Bcl-X	Biological Process: regulation of apoptotic process (GO:0042981)
evm.model.Hic_asm_3.1608	NA	PREDICTED: uncharacterized protein LOC105338826 [Crassostrea gigas]	NA	AT hook-like
evm.model.Hic_asm_8.1799	NA	PREDICTED: uncharacterized protein LOC105345266 [Crassostrea gigas]	NA	Zinc finger, C2CH-type	Molecular Function: nucleic acid binding (GO:0003676)
evm.model.Hic_asm_11.133_evm.model.Hic_asm_11.134	NA	NA	NA	DNA nucleotidylexotransferase (TdT) / DNA-directed DNA/RNA polymerase mu	Molecular Function: nucleotidyltransferase activity (GO:0016779)
evm.model.Hic_asm_11.134.1	NA	NA	NA	Vaccinia virus D10, decapping enzyme
evm.model.Hic_asm_14.1137	NA	NA	NA	Folliculin-interacting protein family
evm.model.Hic_asm_14.1140	NA	hypothetical protein CGI_10009372 [Crassostrea gigas]	NA	Prolactin-releasing peptide receptor	Molecular Function: neuropeptide Y receptor activity (GO:0004983), Biological Process: G-protein coupled receptor signaling pathway (GO:0007186), Cellular Component: integral to membrane (GO:0016021)
evm.model.Hic_asm_3.1383	uncharacterized LOC100640592; K17341 hemicentin (A)	hypothetical protein BRAFLDRAFT_106560 [Branchiostoma floridae]	E3 ubiquitin-protein ligase RNF213 OS=Homo sapiens GN=RNF213 PE=1 SV=3	Flavin monooxygenase (FMO) 5	Molecular Function: N,N-dimethylaniline monooxygenase activity (GO:0004499), Biological Process: oxidation-reduction process (GO:0055114)
[truncated: 1,240 more rows]
