# Supplementary material for: The hard clam genome reveals massive expansion and diversification of inhibitors of apoptosis in Bivalvia
Source: BMC Biol. 2021 Jan 25;19:15. doi: 10.1186/s12915-020-00943-9 (PMC7831173; doi:10.1186/s12915-020-00943-9)
Supplement: Supplementary file 8 — Additional file 8: Table S11. General properties of hard clam IAPs. [file 12915_2020_943_MOESM8_ESM.xlsx]

## Sheet: Sheet3
geneID	geneID in Fig.8	geneID in Fig.10	Chr	Clade type	type	CDS+intron len	CDS len	exon len(avg)	intron len(avg)	Exons per gene	Intron per gene	Intron phase0 Num	Intron phase1 Num	Intron phase2 Num	PrAE1 FPKM	PrAE2 FPKM	PrAE3 FPKM	PoAE81 FPKM	PoAE82 FPKM	PoAE83 FPKM	PoAE191 FPKM	PoAE192 FPKM	PoAE193 FPKM	Te_1 FPKM	Te_2 FPKM	Te_3 FPKM	Te_4 FPKM	Ov_1 FPKM	Ov_2 FPKM	Ov_3 FPKM	Ov_4 FPKM	Ma_3 FPKM	Ma_4 FPKM	Ma_1 FPKM	Ma_2 FPKM	Gi_3 FPKM	Gi_4 FPKM	Gi_1 FPKM	Gi_2 FPKM	Fo_3 FPKM	Fo_4 FPKM	Fo_1 FPKM	Fo_2 FPKM	In_4 FPKM	In_1 FPKM	In_3 FPKM	In_2 FPKM	Hep_3 FPKM	Hep_4 FPKM
Mme.01g00044.1	Mme.IAP_G11		1	Clade 4	G	8476	579	115.8	1974.25	5	4	1	0	3	9.17229	20.7242	16.0385	10.4585	5.53937	16.8155	10.5117	3.18179	9.1037	0	0.124238	1.20442	0	1.14341	0.84548	2.54415	5.18475	12.6477	3.37931	1.74323	1.86163	19.8958	5.68419	6.97432	3.17555	2.08455	0.368415	0.129849	0.399062	2.6646	2.72523	2.07905	6.4689	6.31044	5.47835
Mme.01g01211.1	Mme.IAP_B1		1	Clade 4	B	10672	1671	185.67	1125.12	9	8	2	6	0	5.17701	16.3609	3.50599	27.9474	8.21681	18.8643	38.1904	8.65277	16.9525	0.48369	0.430007	0.893286	0.487863	5.79493	1.12873	1.6934	4.16584	9.2982	6.2279	9.28545	4.5316	5.91455	7.54409	5.7724	2.81318	2.40498	2.21631	1.12356	3.45303	5.89219	4.24458	3.92503	4.65242	1.49642	1.51691
Mme.01g01480.1	Mme.IAP_G12		1	Clade 1	G	574	438	219	136	2	1	0	0	1	0	0	0.223174	0	0	0	0	0	0	0	0	0	0	0	0	0	0	0	0	0	0	0	0	0	0	0	0	0	0	0	0	0	0	0	0
Mme.02g00037.1	Mme.IAP_G14		2	Clade 2	G	3525	972	486	2553	2	1	1	0	0	0	1.64037	4.39643	282.152	339.997	177.549	270.107	85.1712	0	0	1.72091	0.148295	0	0	0	0	0.359087	0	0	0.439031	1.03147	0	5.13853	0.924057	2.78582	0.153998	0.476296	0.0719448	0.147405	2.05051	2.26494	0	4.12726	8.49128	21.4905
Mme.02g00038.1	Mme.IAP_C3		2	Clade 2	C	966	966	966	0	1	0	0	0	0	10.8916	0	0	57.9848	0.184454	33.4694	0.639181	20.7397	19.274	0	0	0.481269	3.62722	0	0	0	5.8268	3.5909	2.11756	0	0	3.65801	4.93116	0	0	3.16524	3.53313	0	0	5.32368	0	2.03913	0	9.26289	8.93142
Mme.02g01599.1	Mme.IAP_G21		2	Other	G	90829	14790	246.5	1288.8	60	59	20	22	17	4.83597	6.66565	7.00884	6.00399	7.77234	8.35777	6.22582	0.993116	4.07508	3.21864	1.36877	1.24481	3.29001	5.14355	5.62763	4.52862	5.139	2.91199	2.86933	3.02676	2.41296	2.93617	2.63454	3.88989	1.89659	1.55227	1.23594	0.777168	1.20691	2.99098	3.75049	3.03341	4.58094	2.0571	1.64989
Mme.02g02545.1	Mme.IAP_G18		2	Clade 1	G	408	408	408	0	1	0	0	0	0	0	0.604705	0	0.267021	0	0.275415	0	0	0	0	0	0	0	0	0	0	0	0	0	0	0	0	0	0.789674	0	0	0	0	0	0	0	0	0	0.111794	0
Mme.03g00335.1	Mme.IAP_G27		3	Clade 1	G	408	408	408	0	1	0	0	0	0	0	0	0	0	0	0	0	0	0	0	0	0	0	0	0	0	0	0	0	0	0	0	0	0.21516	0	0	0	0	0	0	0	0	0	0	0
Mme.03g00426.1	Mme.IAP_G28		3	Clade 1	G	408	408	408	0	1	0	0	0	0	0	0	0	0	0	0	0	0	0	0	0	0	0	0	0	0	0	0	0	0	0	0	0	0.21516	0	0	0	0	0	0	0	0	0	0	0
Mme.03g01039.1	Mme.IAP_F6		3	Clade 4	F	7145	1155	192.5	1198	6	5	1	4	0	16.5419	31.1563	23.2773	176.216	248.988	13.2174	54.2514	129.691	82.7191	1.90954	14.66	10.1879	6.00916	8.70463	2.57461	18.0439	13.1569	7.0384	12.2135	7.976	1.7564	6.03997	14.6774	15.1332	3.02188	5.23103	6.90786	6.09587	3.99441	15.7148	28.181	10.8714	12.9335	8.11569	19.4628
Mme.04g00873.1	Mme.IAP_F7		4	Clade 4	F	14662	1338	148.67	1665.5	9	8	2	0	6	0.22467	0.0753622	0.657514	0	0	0	0.791094	0	0	0	0	0	0.0569295	0.494795	0	0	0	0	0	0	0	0.0528197	0.129461	0.0656094	0.114514	0.120275	0	0	0	3.26702	2.88929	0.327155	1.35725	4.01254	7.44393
Mme.04g00884.1	Mme.IAP_G29		4	Clade 4	G	2197	438	219	1759	2	1	1	0	0	1.83019	9.89928	0	0.406627	4.27151	5.45233	0	0	0	0	0	0.176905	0	0	0	0	0	0	0	0	0	0.161353	0	0	0	0.918536	0	0	0	0	0	2.49848	0	20.9398	0
Mme.04g00885.1	Mme.IAP_G30		4	Other	G	7163	1041	260.25	2040.67	4	3	1	0	2	0.481282	5.23061	0.187801	0.0855441	0.599078	3.79403	0.677863	0	0	0	0	0.148865	0	0	0	0.10885	0.720934	0.185121	0	0	0	0.339447	0.499188	0	0	0.386473	0	0	0	2.22306	0.454728	1.68197	0.545148	14.0394	8.16606
Mme.04g00949.1	Mme.IAP_C6		4	Clade 2	C	1482	1482	1482	0	1	0	0	0	0	1.08181	4.28649	6.9916	48.4915	10.3399	17.1058	33.2115	12.4309	49.8513	0	0	0	0.205592	0.893436	0.264255	1.60564	1.77242	0.0650173	0.180035	0.247659	0.783264	1.38294	0.525967	1.7178	0.775406	0.108588	0.719678	0.507303	0.675605	0.289174	1.43736	0.0738418	0.536099	0.452832	0.470872
Mme.04g00950.1	Mme.IAP_C7		4	Clade 2	C	6580	1548	774	5032	2	1	0	1	0	0.830575	0.537307	1.90987	3.05801	1.63519	12.0727	7.83365	1.09074	13.3389	0	0.298128	0.229379	0.135296	1.17591	0.173902	2.07974	0.333256	0.855735	0.0526568	0.271633	0.245453	2.76164	0.410227	0.519748	0.408224	0.762238	0.210492	0.400616	0.0912007	0.15224	0.653958	0.129584	0.134399	0.353185	0.338043
Mme.05g00100.1	Mme.IAP_B10		5	Clade 4	B	8030	1083	180.5	1389.4	6	5	1	3	1	10.4776	8.78641	5.51621	8.75734	4.7688	16.3883	8.30829	1.14663	8.74862	3.83265	0.984989	1.70401	3.16065	4.94467	1.74688	3.4793	4.204	6.07721	4.72365	7.72895	7.22488	8.32825	5.46249	9.21565	3.65567	3.33875	2.18328	2.99482	4.31434	3.48536	5.92533	4.22295	5.13339	3.92943	3.6063
Mme.05g00142.1	Mme.IAP_F8		5	Clade 3	F	2138	1317	329.25	273.67	4	3	1	2	0	3.36155	8.78074	47.8635	75.0676	17.1061	58.8737	64.471	35.0107	25.4262	0.373184	0.154034	1.16144	0.489326	3.07154	0.838601	1.37495	22.7665	4.9519	9.39524	5.698	3.37338	5.29668	6.49105	3.94752	1.42174	2.75679	4.87224	2.14653	1.53928	2.26361	1.85835	1.01544	3.72661	0.798354	0.860348
Mme.05g00415.1	Mme.IAP_B11		5	Clade 4	B	24784	1431	238.5	4670.6	6	5	2	3	0	3.60842	2.0949	3.0688	8.346	10.4886	13.9939	92.4014	4.14635	24.7279	0.764373	0.464948	0.286184	0.175835	0	0.0452016	0	0.173244	0.444856	0	0.0847253	0.0382798	5.57943	2.99893	3.56654	0.282955	2.11747	0	0.242972	0	0.0791425	0.182122	0.101047	0	2.71964	11.0711
Mme.05g00554.1	Mme.IAP_B12		5	Clade 2	B	152702	5484	391.71	11324.5	14	13	2	10	1	2.60149	3.60721	0.870532	7.09723	9.44034	31.6383	54.0026	4.36232	27.6802	0.013153	0.217159	0.128653	0.137971	0.29979	0.0295567	0.0684151	0.566409	0.58177	0.590679	0.235453	0.075092	1.03476	1.08507	0.83479	0.0925103	0.242909	0.375645	0.0680897	0.0348765	0.776253	0.488258	0.412957	0.239848	0.270127	0.469212
Mme.05g00776.1	Mme.IAP_F9		5	Clade 2	F	24101	4005	801	5024	5	4	1	3	0	2.85677	8.96253	2.90394	4.39497	3.97006	10.9147	35.9463	0.937899	2.28124	0.668048	0.568717	0.686852	3.64982	4.44106	0.375301	0.841563	5.3491	1.13115	3.64358	3.36342	1.07268	1.16829	8.98461	7.25586	0.568978	0.346993	1.29466	0.918615	0.811891	4.04531	4.55529	0.86519	1.33241	0.732443	3.28292
Mme.05g00912.1	Mme.IAP_C8		5	Clade 6	C	142406	5784	289.2	7190.63	20	19	4	15	0	0	0.0822468	0	4.14024	0.712151	0.779158	0	0.0187832	0.4022	0	0	0.0505607	0.136687	0	0	0.369698	0	0.785936	3.2209	0	0	0.657153	9.19781	0	0	0.459418	1.33393	0	0	3.27185	0	0.410599	0	0.717685	2.31817
Mme.05g00913.1	Mme.IAP_F10		5	Clade 5	F	166230	5064	202.56	6715.25	25	24	5	0	19	0.197873	1.55314	0	10.6918	1.0204	2.50304	0.0174184	0.295583	0.604385	0.120452	0.31251	0.367224	4.58775	0	0	1.14118	0	1.33193	6.69138	0	0	1.20021	11.5958	0	0	0.556128	1.67089	0	0	6.38096	0	0.756353	0	0.618441	4.18419
Mme.05g00950.1	Mme.IAP_F11		5	Clade 5	F	18980	1968	281.14	2835.33	7	6	2	4	0	11.0488	0	0	0	0	0	11.0707	0	1.33919	0.708444	0.109656	0	0	0	0	0	1.43005	0	0	0	0	0	0	0	0	0	0	0	0	0	0	0	0	0	0
Mme.05g01078.1	Mme.IAP_B13		5	Clade 1	B	11838	1698	283	2028	6	5	2	3	0	14.7522	24.0914	15.0883	13.0197	23.1012	24.4249	25.1635	1.64236	8.532	1.50928	0.696254	0.473669	1.94019	1.01177	1.39653	2.02034	4.97015	4.71225	4.39477	1.96323	1.43611	6.73246	8.38295	6.35025	2.80995	3.15625	1.48511	0.651095	1.64788	5.10862	2.65262	2.7874	4.22082	3.7606	4.62141
Mme.05g01489.1	Mme.IAP_G31		5	Clade 2	G	2920	618	154.5	767.33	4	3	1	2	0	9.92864	22.1344	14.603	101.812	2.17296	58.8069	116.578	54.4111	272.028	0	0.328967	0.118116	0.232231	4.0368	1.19398	0.69093	2.28809	11.8976	8.8124	6.15447	6.06689	11.4197	11.4863	19.6714	19.97	3.8024	3.68528	3.0944	0.704442	5.48761	9.86191	9.84234	7.7858	5.79707	5.41555
Mme.05g01492.1	Mme.IAP_C9		5	Clade 2	C	2698	885	177	453.25	5	4	1	3	0	0.974105	26.0092	0	280.486	0.115478	144.294	626.138	263.637	0	0.621208	0.139859	2.56105	1.57971	6.65039	1.14214	1.32186	3.2831	6.36959	6.51324	3.80588	3.27788	18.1377	34.9692	27.024	23.4349	5.63194	5.94455	2.77731	1.19796	29.6629	27.1506	14.0427	10.4452	94.2831	244.383
Mme.05g01493.1	Mme.IAP_C10		5	Clade 2	C	15034	861	172.2	3543.25	5	4	1	0	3	7.21554	29.8639	63.3504	407.919	204.776	308.943	509.674	805.852	39.8917	0	0.0835471	0.0899934	0.265407	0	0.113713	0	1.08956	1.0072	0.206591	0.106571	0.1926	6.23825	3.5207	3.67047	1.33467	0.934539	0.0825833	0.873198	0.0894529	2.09052	4.67324	1.77941	0.527293	0.692834	3.31564
Mme.05g01496.1	Mme.IAP_G32		5	Clade 2	G	1652	411	205.5	1241	2	1	0	0	1	46.3225	78.754	122.01	325.872	223.271	742.628	201.738	282.95	0	0.848064	0.350044	3.95905	9.45196	8.85936	0.714647	3.03269	21.9122	15.0043	12.5508	4.68834	1.81564	11.3489	34.1379	10.2523	7.64237	4.11129	8.47714	4.39021	0.93697	65.0655	8.83013	10.9167	1.93309	28.1211	89.062
Mme.05g01501.1	Mme.IAP_G33	5.357	5	Clade 2	G	1909	691	138.2	304.5	5	4	1	3	0	32.0133	55.0401	8.6827	712.156	20.805	109.879	1346.74	19.63	0.121801	0.624202	0.927516	4.44036	0	5.69085	1.26241	0.974032	0.806403	10.0773	1.14676	4.86394	3.44486	97.3017	6.57634	54.3314	28.5367	7.03193	0.101868	2.69278	0.993081	2.7015	11.4161	35.5894	13.0086	30.6598	4.2717
Mme.05g01502.1	Mme.IAP_F12	5.358	5	Clade 2	F	10057	1056	117.33	1125.12	9	8	2	1	5	3.79557	9.54873	1.85133	6.409	7.59303	53.7536	1.00235	5.12464	28.9025	0.33007	0	0.220126	0	0	1.39072	1.50225	3.90881	9.39833	0.084221	1.99851	2.277	6.6925	0.328065	5.32033	2.17642	1.90492	0	1.4951	1.53163	0.081166	4.40798	2.69439	4.83664	3.60121	0
Mme.05g01503.1	Mme.IAP_G34	5.359	5	Clade 2	G	3277	720	180	852.33	4	3	1	2	0	4.65666	9.88324	4.3775	5.07898	5.57057	10.5937	36.669	8.70731	13.0381	0	0.121562	0.229147	0.0965421	1.25862	0.0827263	1.14892	1.26826	2.52389	0.976921	1.58938	0.140117	5.31464	2.37837	2.5961	0.0647318	0.441922	0.180239	0.762305	0	0.941485	0.933278	0.554796	0.239754	0.409532	0.428825
Mme.05g01505.1	Mme.IAP_C11	5.360	5	Clade 2	C	3372	894	178.8	619.5	5	4	1	3	0	132.648	775.499	354.412	55.9891	174.008	495.592	1799.84	213.883	743.729	7.95544	63.5717	39.9447	8.48412	266.547	10.0707	108.278	361.086	185.967	84.8234	219.257	41.6842	445.286	176.065	159.649	39.4941	70.3752	50.5909	111.927	22.501	104.074	280.143	138.54	50.7744	146.5	116.647
Mme.05g01506.1	Mme.IAP_F1	5.361	5	Clade 2	F	5814	1053	131.62	680.14	8	7	2	5	0	7.58335	50.7551	19.9585	11.1621	11.0618	71.6487	76.4553	13.57	69.9035	0.618248	0.311894	0.0305417	0.0600486	3.39238	1.08056	2.09921	3.99355	1.25335	2.17348	3.94228	7.38612	2.20069	5.53042	7.85467	6.3414	0.222013	1.06502	2.01514	6.80026	3.919	4.66468	0.60389	9.84231	0.411481	1.70038
Mme.05g01507.1	Mme.IAP_C12	5.362	5	Clade 2	C	2268	897	179.4	342.75	5	4	1	3	0	171.387	362.348	646.757	385.041	164.572	417.004	605.203	351.12	422.458	48.1273	47.7092	24.4213	46.1685	122.689	52.8715	95.0605	148.179	116.612	294.607	113.242	186.151	134.375	263.308	216.971	171.921	93.2642	193.004	175.159	245.1	121.863	162.114	50.5553	240.758	39.9206	87.2686
Mme.05g01559.1	Mme.IAP_F13		5	Clade 4	F	7993	1176	168	1136.17	7	6	2	4	0	30.0921	33.9786	42.6228	25.7013	48.0205	93.8569	101.83	33.9495	50.3337	2.31101	0.504997	0.725282	3.74323	6.1969	4.58221	15.291	7.46394	12.627	9.43486	7.51524	7.56705	9.15108	19.0513	7.73772	2.50985	8.97529	9.42879	3.87054	14.3585	14.0401	8.24647	5.03633	13.3685	4.24597	13.5093
Mme.05g01644.1	Mme.IAP_C13		5	Clade 2	C	30838	861	172.2	7494.25	5	4	1	3	0	0.497109	12.649	10.738	0.0631122	4.23043	7.48607	0	3.26409	3.73568	0	0.203924	0.713888	0.431873	0.469196	0.138776	0.963678	0	4.78023	0.44122	2.79629	2.9969	21.0366	21.8518	14.0606	20.6321	8.55391	3.52749	4.26264	3.05674	3.28023	0.782803	4.96367	0.884831	11.0977	7.46345
Mme.05g01647.1	Mme.IAP_C14		5	Clade 2	C	3286	861	172.2	606.25	5	4	1	0	3	5.46985	18.9724	0.454125	0	0	11.7347	0	0	1.08616	0.101206	0	0	0	0.768915	0	0.131606	0	0.335734	0	0	0	4.02203	0.100591	0.101958	0.0889781	0.0934539	0.0825833	0.0873198	0.0894529	0	0.0916322	2.03361	0	0	0.221043
Mme.05g01671.1	Mme.IAP_C15		5	Clade 4	C	2667	813	162.6	463.5	5	4	1	3	0	5.41319	9.86833	3.96053	0.400897	0.66265	2.42706	3.8501	0.450737	1.29797	0	0	0.0303325	0	0.647911	0.0383271	0.199611	0.257068	1.64082	0.17408	0.484919	0.632932	3.38908	2.83103	2.11345	0.674781	4.56733	0	0.235451	0.241202	0.234871	0.123539	0.385555	0.555391	0.364877	0.732613
Mme.05g01672.1	Mme.IAP_G35		5	Other	G	1121	525	262.5	596	2	1	0	0	1	11.4518	9.41123	7.44765	2.20508	2.03638	4.37385	7.39258	0	0.971621	0.331956	0	0	0	0	0.186489	0	0	1.65181	1.35524	0.699105	0.473795	3.36537	9.07334	4.51468	0.437772	4.13814	0.40631	0	0.293406	1.79586	0.300554	0	0.64857	0	1.45004
Mme.05g01674.1	Mme.IAP_B14		5	Clade 4	B	16582	1338	167.25	2177.71	8	7	2	0	5	8.46258	3.69275	2.63006	0	0	5.69777	0.197773	0	0	0	0.215049	0	2.39104	0	0.0731739	1.01626	0.420679	0	1.39588	0.822937	0.805593	0	10.8747	2.82121	1.77497	0	1.11599	0.28095	1.09369	70.8496	6.30927	0	34.2705	0	3.46119
Mme.05g01675.1	Mme.IAP_B15		5	Clade 4	B	8696	1299	162.38	1056.71	8	7	2	0	5	2.08274	1.242	1.05351	0.0685538	0.0685847	4.59607	0.54323	0.354552	0.392687	0	0.166129	0.0596492	0.879581	0	0.150742	1.74461	2.31098	1.63189	9.03752	2.04847	2.80848	2.23063	9.1343	2.90591	4.89503	0.4336	1.91582	0.347263	2.66809	4.88271	1.21471	0.673955	3.93186	0.114806	0.927904
Mme.05g01676.1	Mme.IAP_G36		5	Clade 4	G	3631	747	124.5	576.8	6	5	2	3	0	27.4146	13.5383	5.94303	2.87626	1.80553	5.40983	12.7925	11.5214	13.8913	0	0	0.883292	0.241202	3.56384	3.96835	0.717622	10.4565	12.9369	1.85873	2.26633	26.4653	24.5721	7.51454	1.00072	21.2024	6.31888	0.990685	1.42842	26.7298	1.79131	0.299792	2.56431	29.7586	3.54178	1.40619
Mme.05g01677.1	Mme.IAP_B16		5	Clade 4	B	3282	1317	164.62	280.71	8	7	2	5	0	34.2477	0	9.33696	52.0844	17.6247	41.9961	26.4341	16.054	39.9491	0.0394471	0.390769	1.5083	0.241377	8.99098	1.32965	5.53995	1.27404	5.88865	2.25464	3.61381	5.74281	48.7255	25.7201	26.1886	16.4041	3.89752	1.09441	1.90594	4.35825	3.64729	3.28582	6.73742	9.81369	3.54435	1.66568
Mme.05g01678.1	Mme.IAP_B17		5	Clade 4	B	11268	1479	184.88	1398.43	8	7	2	5	0	9.84516	1.61945	3.97097	0.294454	0.54709	0.498953	0.541658	0.516693	0	0.432194	0.560657	1.50064	0.863543	6.64538	1.66492	0.374675	7.40034	11.4243	2.41564	3.3591	3.30951	6.39293	1.32962	3.58689	1.2123	6.57545	0.352666	2.94763	2.54668	0.809743	3.29817	2.97233	2.84151	4.80789	0.704216
Mme.05g01688.1	Mme.IAP_F14		5	Clade 4	F	4729	953	158.83	755.2	6	5	1	0	4	19.5569	46.0263	8.51342	75.3152	9.25505	121.729	23.2318	1.08737	69.1375	0.365744	1.50963	0.894362	1.119	2.77874	0.821881	2.02131	5.70941	4.04431	0.746589	2.50335	6.78626	7.56414	7.63397	5.52689	1.52738	2.3641	1.04455	1.49891	7.75847	16.6386	11.1761	5.05254	2.85833	0.860681	0.33284
Mme.05g01693.1	Mme.IAP_C16		5	Clade 3	C	3086	825	165	565.25	5	4	1	2	1	0.601218	3.02504	1.75951	5.87739	0.267274	3.12293	6.43911	1.26655	0.25505	0	0.215802	0.464906	0.152343	0	0.195813	0.339937	0.750492	3.17974	0.889374	0	1.65828	0.777401	0.433046	0.0877854	0.689491	1.12649	0.995459	0.0751823	1.30932	0.428557	0.0788953	0.218867	1.2485	0.372831	0
Mme.05g01694.1	Mme.IAP_C17		5	Clade 3	C	7665	891	178.2	1693.5	5	4	1	3	0	12.9491	27.2212	1.19047	13.3758	0.180835	20.8808	21.4848	8.41354	0	0.943313	0.681378	0.2097	1.49457	4.2553	2.51722	0.306664	4.44303	0.9779	5.29533	1.92455	6.67576	7.12466	16.3491	9.80013	20.8371	0.925497	2.21299	1.8821	3.23084	2.26167	2.56223	1.48083	10.8278	1.66488	3.64841
Mme.05g01697.1	Mme.IAP_C18		5	Clade 3	C	1816	717	179.25	366.33	4	3	1	2	0	1.87295	42.4071	24.7675	16.3677	16.19	12.304	12.3655	18.6521	19.8637	0.904866	6.19992	8.36798	3.08483	7.56219	13.4202	8.94262	7.01394	90.3522	23.3657	23.3443	79.5562	55.8484	11.332	18.7786	36.1173	27.991	10.6324	11.8668	54.1452	6.31932	13.354	22.3867	45.1406	14.4796	4.5455
Mme.05g01702.1	Mme.IAP_B18		5	Clade 4	B	8862	1497	187.12	1052.14	8	7	2	5	0	2.38676	2.60886	1.08389	0	0	0	0.0362246	0.0945715	0.0349145	0.823075	0	0	1.43897	0	2.61352	0.511884	0.770526	0.197856	0.47482	0	0.544816	0.0580475	0.924779	0	0.377545	0.0660893	0.467214	0	0.822379	1.19679	0	0	1.81786	0.0306227	0.286584
Mme.05g01716.1	Mme.IAP_A1		5	Clade 6	A	21045	2082	347	3792.6	6	5	1	4	0	5.14972	4.55257	1.12681	1.0693	0.0855826	1.3235	1.82176	0.829545	1.14336	1.75784	2.00393	0.595461	2.41466	3.81577	2.49234	3.53761	1.98257	0.925607	2.69119	3.04095	1.3142	0.780727	2.49594	4.13207	1.0671	0.425121	1.46853	1.6972	1.10978	2.05839	3.75151	0.683302	2.9438	0.573036	1.15787
Mme.05g01722.1	Mme.IAP_D1		5	Clade 3	D	59260	2982	426	9379.67	7	6	2	4	0	1.00437	1.61713	1.6983	65.5166	127.699	112.934	155.931	61.1674	151.002	0.0291141	0.0721023	0.0776655	0.17815	0.995376	0	0.227155	0.188062	1.70627	12.3318	40.9582	1.66216	1.79456	1.93879	4.31155	0.665507	0.483912	1.54419	3.69255	1.56972	0.63002	0.869878	2.7788	0.341295	0.323876	0.381526
Mme.05g01724.1	Mme.IAP_B19		5	Clade 3	B	3561	1431	286.2	532.5	5	4	1	3	0	1.19039	0	1.02464	27.5057	6.72389	29.3974	41.3605	0.804618	2.91113	0	0	0.162441	0.212919	0.231319	0	0	0	0.673345	0.186452	2.62897	0	2.02487	1.39204	0.368073	0	0	0.248442	0	0.0538218	0.598961	1.10266	1.83536	0.237945	0.729509	0.310325
Mme.05g01742.1	Mme.IAP_C19		5	Clade 3	C	3829	861	172.2	742	5	4	1	3	0	5.69175	13.5059	20.2219	2.74773	2.1242	6.37674	9.15472	1.85711	1.60972	7.14952	10.6438	14.997	10.3094	3.71409	2.40304	10.1711	12.8941	48.313	19.7084	5.53376	22.1531	19.4771	8.38153	2.95491	10.4224	16.1379	8.52652	3.16335	14.1508	8.95581	2.71099	9.28573	10.1083	3.55576	3.29208
Mme.05g01744.1	Mme.IAP_C20		5	Clade 3	C	2904	858	171.6	511.5	5	4	1	3	0	5.79062	18.4103	22.7593	7.75657	2.08925	4.23098	2.43788	4.91808	0	2.04345	0.722955	7.26821	0.701749	9.14873	1.47598	5.69409	7.69977	88.2857	15.2698	13.9865	17.2911	39.5981	6.89101	6.10234	13.0892	18.3975	6.55064	7.93382	9.54674	5.09674	7.73095	16.3142	8.36514	6.05773	2.23153
Mme.05g01745.1	Mme.IAP_C21		5	Clade 3	C	151957	909	181.8	37762	5	4	1	3	0	23.9749	34.7199	73.6876	9.21928	5.6707	18.4547	17.9255	12.7149	12.909	1.53695	1.21361	2.67392	0.408897	4.06157	2.32753	4.4317	10.9351	20.0248	7.43419	8.58467	11.0637	68.0713	57.8501	18.4457	47.7051	5.18325	2.61733	4.15117	5.43385	7.95327	9.6199	8.39214	15.2319	6.69038	6.37312
Mme.05g01749.1	Mme.IAP_F15		5	Clade 4	F	8238	1883	209.22	794.38	9	8	2	5	1	3.77823	3.69495	5.29503	44.0764	1.18284	50.7789	19.2997	0.672623	16.4345	0.0925529	0.878642	0.0822988	0.283166	4.39482	0.10399	1.38406	0.498202	2.60974	0.519549	4.53184	1.76132	4.35371	1.47185	9.04428	0.162741	0.213658	0.377611	3.1143	1.59519	2.91318	16.0053	0.987982	1.44662	1.10879	0.134762
Mme.05g01754.1	Mme.IAP_E1		5	Clade 6	E	4180	1689	563	1245.5	3	2	1	1	0	0.593268	1.67162	0.0578747	0.0527243	0.474733	0.706963	0.156673	0.136342	0.0503356	0.361143	0.212949	1.19277	0.180395	0.195985	0.695607	2.07974	0.111085	0.798686	0.315941	0.217306	0.343635	1.12976	0.512784	0.155924	0.362866	0.857518	0.589378	0	0.319202	0.253734	0.326979	1.16625	0.403196	0.927112	0.375603
Mme.05g01821.1	Mme.IAP_G37		5	Clade 4	G	951	951	951	0	1	0	0	0	0	0.632195	9.01255	11.7177	0.655478	0.749455	1.7385	2.59705	0	0.625781	0	0	0	0	0	0	0	0	0	0.18704	0	0	0.222943	2.64108	0	0	0	0	0	0	0.901276	0	0	0	0.0784083	2.13466
Mme.05g01823.1	Mme.IAP_G38		5	Clade 1	G	774	774	774	0	1	0	0	0	0	3.4801	3.6228	3.51199	1.27978	0	8.69007	2.64093	0	0.610899	0.104358	0	0	0	0	0	1.22133	0.898793	0	0	0	0.496492	0.0846381	1.03724	0.105132	0.275246	0	0	0	0.184477	0.410593	0.188971	0	0.815567	0	0.0759753
Mme.05g01824.1	Mme.IAP_B20		5	Clade 4	B	3220	1773	354.6	361.75	5	4	1	0	3	0.339096	29.4598	1.48859	0.251132	0.050249	6.42386	1.6915	0.0649413	0	0	0	0.218512	0	0	0.276104	0.31955	0	2.55427	0.0501621	0.517527	1.02883	2.98954	0.488489	1.33683	2.24688	0.544594	0.0401039	0.042404	1.12944	0.19337	0.97896	1.41961	1.60039	0.841131	1.25233
Mme.05g01825.1	Mme.IAP_C22		5	Clade 3	C	2048	489	163	779.5	3	2	1	1	0	0.385891	56.8246	0.376446	1.02883	0	53.1768	1.24554	0	0.545679	0	0	3.87919	0	0.849853	6.66117	0.727294	0.240851	32.2835	0	1.64904	26.077	64.8666	0	4.16953	63.727	20.4516	0	2.02674	16.61	0	1.62044	20.3695	29.1398	16.081	0
Mme.05g01826.1	Mme.IAP_F16		5	Clade 3	F	17138	957	319	8090.5	3	2	1	0	1	0	66.6962	0	0	0	0	0	0	0	0	0	0	0	0	0	0	0	0	0	0	0	0	0	0	0	0.0840792	0	0	0	0	0	0	0	0	0
Mme.05g01831.1	Mme.IAP_C23		5	Clade 3	C	2654	504	168	1075	3	2	0	0	2	129.628	126.643	214.702	154.78	32.879	96.2246	305.049	167	183.022	8.12602	5.85178	18.2949	12.0907	26.928	17.8718	39.5694	56.2124	102.091	79.4084	69.7284	106.11	261.097	181.81	166.514	266.007	86.0515	91.984	95.4696	98.2603	82.4801	74.1992	81.858	103.366	85.3666	91.7605
Mme.05g01840.1	Mme.IAP_B21		5	Clade 3	B	2745	1344	268.8	350.25	5	4	1	3	0	0.920286	3.15959	1.109	483.841	2274.12	424.27	197.048	1041.87	80.3779	0	0.116587	0.167443	0.781881	2.32481	0	0.550952	0	0.624672	50.2105	13.5331	3.98669	1.48905	4.3983	12.3307	2.93858	0.652056	4.6865	3.37122	1.08184	0.509359	0.127869	0.650334	0.858453	0.845971	0.959644
Mme.05g01841.1	Mme.IAP_B22		5	Clade 3	B	2754	1344	268.8	352.5	5	4	1	3	0	0.894669	2.40082	2.03647	128.144	257.862	187.05	294.745	15.592	146.439	0	0.107045	0.057652	0.113351	0.246293	0	0.0843099	0	0.21508	0.72791	11.538	0.555228	0.578423	1.22439	3.46178	0.570016	0	0.21162	0.950967	0.171917	0	0.117404	0.65139	0.506695	0.388366	0.0944038
Mme.05g01842.1	Mme.IAP_C24		5	Clade 3	C	2254	981	196.2	318.25	5	4	1	3	0	2.47486	5.9076	1.17907	31.3547	18.678	27.5394	47.2193	10.5816	11.6709	0	0	0	0.743779	0	0.224943	1.82237	0.107767	0.166035	1.48144	0.632447	0	0.446525	3.38278	5.09266	0.440035	0	0.694297	0.0863669	0.0442384	0.590773	0.271897	0.125713	0	0	1.12959
Mme.05g01844.1	Mme.IAP_B23		5	Clade 4	B	20077	1977	247.12	2585.71	8	7	2	5	0	8.22191	11.6883	5.44897	0.556716	4.78063	2.34472	0.0689296	5.33865	7.30804	0	0.562131	0	1.54764	1.29338	0	1.12161	0.195492	0	6.04654	5.21051	0	0	3.88038	7.31736	0	0	2.35224	2.6634	0	2.74616	4.58287	0	0.0295649	0	3.63549
Mme.05g01899.1	Mme.IAP_G39		5	Clade 4	G	14588	2052	293.14	2089.33	7	6	2	4	0	2.84235	4.10912	3.35858	5.65688	1.03222	2.20178	6.76617	0	1.22277	0.522205	0.0862174	0.0928697	1.36945	2.38047	0.27381	0.271624	1.6491	4.23457	1.67002	0.549885	1.22566	2.73882	2.73357	1.7536	0.550932	1.47876	0.965858	0.120148	1.23083	3.3901	3.34115	0.96186	3.71833	3.27698	1.95159
Mme.05g02006.1	Mme.IAP_B24		5	Clade 4	B	34831	2328	211.64	3250.3	11	10	5	5	0	1.13309	4.10484	4.12667	4.86711	2.11563	2.87358	3.55754	0.824605	1.41	0.0985359	0.244028	0.525713	0.229692	4.61653	0.442849	0.341688	1.76803	8.02662	0.670467	3.76991	2.62525	7.67198	1.33848	6.58473	1.32833	2.69931	0	2.43712	1.82895	1.13076	6.1558	1.73246	3.722	4.01922	1.72169
Mme.06g00008.1	Mme.IAP_G40		6	Clade 5	G	564	564	564	0	1	0	0	0	0	0	0	0.173316	0.315785	0	0	0	0	0	0	0	0.137384	0	0	0	0	0	0	0	0	0	0	0	0	0	0	0	0	0	0	0	0	0	0	0
Mme.06g00289.1	Mme.IAP_G41		6	Clade 1	G	378	378	378	0	1	0	0	0	0	0	0	0	0	0	0	0	0	0	0	0	0	0	0	0	0	0	0	0	0	0	0	0	0	0	0	0	0	0	0	0	0	0	0	0
Mme.06g00292.1	Mme.IAP_G42		6	Clade 1	G	423	423	423	0	1	0	0	0	0	0	0	0	0.210523	0	0	0	0	0	0	0	0	0	0	0	0	0	0	0	0	0.784058	0	0	0	0.724446	1.14133	0	0	0	0	0.186514	0	0.268321	0.881398	0
Mme.06g00307.1	Mme.IAP_G43		6	Clade 1	G	450	450	450	0	1	0	0	0	0	0	0.67074	0.216742	0	0	3.86954	0.195581	0	0	0	0	0	0.168895	0	0	2.51247	0.416016	0	16.5648	0	0	0	0.768152	0	0	0	0.315318	0	0	0.190047	0	0	0	0	0.703319
Mme.06g00314.1	Mme.IAP_C25		6	Clade 1	C	1478	1053	526.5	425	2	1	0	1	0	11.5054	3.8593	0	0	1.7412	1.72033	12.642	0	0.484624	0	0.175735	0	0.992465	0	0.5581	0.92274	3.51411	0	10.2119	0.523048	9.45275	0.345307	4.09066	0.21446	1.74681	0.0655242	1.79498	0.122447	4.82937	12.3542	0.192741	0.0891152	4.62132	0.0607217	3.97787
Mme.06g00315.1	Mme.IAP_G44		6	Clade 1	G	456	456	456	0	1	0	0	0	0	2.14475	2.41727	0.920595	0.0762426	3.12736	12.5823	14.8018	0	0.145577	0	0	0	0.260862	0	0.335297	0.873127	2.24891	0	9.2897	0.0785595	12.9908	0	4.74571	2.32992	2.95159	0	4.38313	0.193105	4.28616	4.40298	0.337737	0	1.84631	0	12.2208
Mme.06g00323.1	Mme.IAP_G45		6	Clade 1	G	363	363	363	0	1	0	0	0	0	0	0	0	0	0	0	0	0	0	0	0	0	0	0	0	0	0	0	0	0	0	0	0	0	0	0	0	0	0	0	0	0	0	0	0
Mme.06g00853.1	Mme.IAP_G46		6	Clade 1	G	450	450	450	0	1	0	0	0	0	0	0	0	0	0	0.204113	0	0	0	0	0	0	0	0	0	0	0	0	0	0	0	0	0	0	0	0	0	0	0	0	0	0	0	0	0
Mme.06g01437.1	Mme.IAP_F17		6	Clade 5	F	3310	1703	243.29	267.83	7	6	1	0	5	1.64749	7.87492	11.3076	122.518	1.36018	72.0567	231.006	8.9246	74.5332	0.153503	0.168958	0.227494	0.447279	0.777494	0.114981	0.133074	2.09327	1.24476	0.574464	2.47848	0.438184	1.28647	0.864566	1.85571	0.359883	1.55919	0.668037	0.794646	0.361804	1.25824	2.87229	1.79926	1.133	3.72175	4.43293
Mme.06g01438.1	Mme.IAP_B25		6	Clade 5	B	3285	1779	254.14	251	7	6	1	5	0	0.207976	6.99019	4.95042	18.52	0.591724	13.0398	113.069	2.4376	17.928	0.144688	0	0.0321645	0	1.23668	0.162568	0.235186	0	0.759966	0.147675	0.114268	0.068837	1.73088	0.215714	1.56695	0	0.267211	0	0.405716	0.223799	0.106739	1.44101	0.681404	0.188459	1.17622	1.13238
Mme.06g01439.1	Mme.IAP_C26		6	Clade 4	C	4068	2091	348.5	395.4	6	5	2	3	0	8.03035	0	11.6216	0	28.9126	26.7342	67.4272	9.32889	23.0979	0.230221	0.285076	0.204714	0.234787	0.874552	0.431117	0.0997908	1.40449	4.53988	1.48816	0.20202	0.29208	2.3651	3.05096	0.193275	0.371075	0.531465	0.281787	0.132422	0.339141	3.24578	0.416884	1.78293	2.09907	2.42972	4.66507
Mme.06g01445.1	Mme.IAP_G47		6	Clade 5	G	17638	891	89.1	1860.78	10	9	3	2	4	0	10.7512	27.4272	1.79902	0	1.75248	11.0877	5.94442	36.2586	0	0.0807341	0.347853	0.854901	0.743026	0.54942	2.03479	3.15864	8.65147	3.3938	0.308948	1.02363	4.99707	3.49936	0.689672	0.687858	0.99338	1.59605	0.0843797	1.4695	2.30872	1.23966	1.47385	3.312	1.08795	4.48561
Mme.06g01450.1	Mme.IAP_F18		6	Clade 5	F	164484	4836	483.6	17738.7	10	9	3	6	0	34.7737	11.2899	2.04624	25.7389	1.09504	35.9677	2.54101	0.729719	2.98792	1.12124	0.552595	0.267854	0.775321	7.12003	0.789721	0.870462	1.26115	2.79426	6.84922	6.76683	3.7102	3.78677	10.3292	15.3418	3.67823	1.32896	3.75526	3.19095	2.60329	5.15223	9.89411	1.07185	4.83905	1.50364	5.10487
Mme.06g01451.1	Mme.IAP_F19		6	Clade 5	F	9542	1613	230.43	1321.5	7	6	1	0	5	0	0.187541	32.2401	0	10.2182	0.569441	14.3275	0.071383	0.316244	0	0.178386	0.0960748	0.472236	0	1.03187	0	0	2.27	7.05765	0	2.8272	3.28609	7.19506	0	1.37737	1.54642	4.58452	0	3.10368	3.87906	0	0.610602	3.09609	0.693425	5.38821
Mme.06g01453.1	Mme.IAP_G48		6	Clade 5	G	5750	1950	195	422.22	10	9	4	0	5	0	0.82736	0	5.79976	0.0456879	1.22468	0	0.295233	2.5723	0	0.0368893	0.0397355	0.507811	0.169753	0.100417	2.32436	0.962169	0.592958	11.311	0.705827	3.35908	0.362425	18.0769	3.37636	2.59296	0.12379	7.14688	0.655436	4.30516	7.38436	2.10388	0.280599	3.89973	0.114717	5.23781
Mme.06g01689.1	Mme.IAP_B26		6	Clade 5	B	13491	2811	401.57	1780	7	6	1	5	0	1.29827	0.688858	1.05925	0.566405	0.56666	0.99532	1.24674	0.0271239	0.0200275	1.02637	0.15251	1.53326	1.93794	1.0917	1.33771	1.22789	1.32596	1.56621	1.00565	1.124	0.253918	0.815775	0.346845	0.351555	0.12633	0.966703	0.435503	0.850118	0.326582	0.767263	0.371709	0.670264	0.454534	0.12296	0.209223
Mme.07g00467.1	Mme.IAP_G1		7	Clade 1	G	348	348	348	0	1	0	0	0	0	0	0	0	0	0	0	0	0	0	0	0	0	0	0	0	0	0	0	0	0	0	0	0	0	0	0	0	0	0	0	0	0	0	0	0
Mme.07g00486.1	Mme.IAP_G4		7	Clade 1	G	348	348	348	0	1	0	0	0	0	0	0	0	0	0	0	0	0	0	0	0	0	0	0	0	0	0	0	0	0	0	0.203083	0	0	0	0	0	0	0	0	0	0	0	0	0
Mme.07g00517.1	Mme.IAP_A2		7	Clade 3	A	16630	1812	258.86	2469.67	7	6	1	5	0	0.383919	0.772679	1.7121	0.438677	0.146291	0.351919	2.51054	0.630218	0.0930671	0.286169	0.905574	0.0424107	0	0.362362	0.160766	0.372126	2.05389	0.843838	0.389436	1.65736	0.181531	1.93412	0.521456	1.00903	0.0419322	0.528498	0.116756	0.205754	0.042156	0.187655	0.043183	0.239592	0	0.285695	0.0347232
Mme.07g00688.1	Mme.IAP_F20		7	Clade 3	F	1346	1014	338	166	3	2	1	0	1	1.28465	1.39219	3.56683	0.263466	0	0.634078	0	0	0	0.171871	0	0.0764145	0.15024	0.979343	0	0	0.555098	0.760203	0.438547	0.271472	0.654155	1.46364	0.854134	0.606014	0.0755524	0.476117	0.140245	0.222433	0.6836	0	0.077806	0.755458	0.111933	0.441221	0
Mme.07g00863.1	Mme.IAP_C27		7	Clade 3	C	1297	618	309	679	2	1	0	0	1	0	0.163163	0	0	0	0	0.14273	0	0	0	0	0	0	0	0	0	0.303597	0.155915	0	0	0.26833	0.800501	0	0.142048	0	0	0	0	0	0	0	0.177077	0	0.48263	0
Mme.07g01369.1	Mme.IAP_C28		7	Clade 1	C	3907	1392	278.4	628.75	5	4	1	3	0	125.563	0.0922971	136.493	17.1582	5.70838	89.6228	38.4719	10.8554	102.643	0.478564	0.230452	1.41848	0.662362	14.8466	0.851362	3.47457	4.1217	22.5344	10.6236	33.3854	29.5986	69.0556	35.6742	69.3846	65.3553	22.2794	13.212	46.1073	34.826	13.0626	50.0814	21.5862	24.6219	29.5194	54.0904
Mme.07g01645.1	Mme.IAP_G49		7	Clade 3	G	77170	846	211.5	25441.3	4	3	1	0	2	6.0406	63.1706	15.0208	106.63	304.449	302.261	247.73	129.295	78.3843	0	0.935313	0.549534	4.05169	6.26039	0.115729	1.60727	11.9759	1.70843	68.4377	97.6143	5.29239	0.417688	98.8941	26.2526	3.53167	0.0951108	33.3669	13.3302	3.55052	76.6944	3.35725	0.776124	4.29313	0.0881398	29.0951
Mme.07g01654.1	Mme.IAP_B27		7	Clade 4	B	63424	1716	343.2	15427	5	4	1	0	3	0.17518	0.176284	2.50642	14.3229	4.20537	4.33561	10.5889	6.03886	3.66623	0.10156	0.167678	0.316078	1.33167	5.20832	0.171165	0.396197	2.51476	0.336908	18.6064	17.0575	0.144955	0.782508	15.9995	2.30207	0.133934	0.187561	3.31488	1.53344	0.269297	12.4871	4.55165	1.08413	0.925988	0.651803	5.58237
Mme.07g01664.1	Mme.IAP_C29		7	Clade 3	C	2795	864	172.8	482.75	5	4	1	3	0	0.28068	0	0.456351	10.8924	3.49378	3.51623	44.6388	1.50511	0	0	0	0	0	0.618147	0	0.105801	0.35037	0.089968	0.0830415	0	0	0.197963	1.69822	0.901624	0.143063	0	0	0	0	0	0	0	0	0.487361	14.5123
Mme.07g01865.1	Mme.IAP_G50		7	Clade 1	G	408	408	408	0	1	0	0	0	0	0	0	0.187982	0	0	0	0	0	0	0	0	0	0	0	0	0	0	0	0	0	0	0	0	0	0	0	0.136739	0	0	0.329659	0	0	0	0	0
Mme.07g01868.1	Mme.IAP_G51		7	Clade 1	G	408	408	408	0	1	0	0	0	0	0	0.247144	0	0	0	0	0	0	0	0	0	0	0	0	0	0	0	0	0	0	0	0	0	0	0	0	0	0	0	0	0	0	0	0	0
Mme.08g00250.1	Mme.IAP_G52		8	Clade 1	G	408	408	408	0	1	0	0	0	0	0	0	0.239584	0	0	0	0	0	0	0	0	0	0	0	0	0	0	0	0	0	0	0.173218	0	0	0	0	0	0	0	0	0	0	0	0	0
Mme.08g00359.1	Mme.IAP_G53		8	Clade 1	G	408	408	408	0	1	0	0	0	0	0	0.741431	0	0	0	0	0	0	0	0	0	0	0	0	0	0	0	0	0	0	0	0	0	0	0	0	0	0	0	0	0	0	0	0	0
Mme.08g01092.1	Mme.IAP_G54		8	Clade 1	G	4990	1080	360	1955	3	2	1	0	1	0.185561	0	0	0.082455	0	0	0	0.213224	0.236158	0	0.199817	0	0.141059	0	0	0	0	0	0	0	0	0.0654378	0.240581	0	0	0.22351	0	0	0	0	0	0	0	0	0
Mme.08g01142.1	Mme.IAP_G55		8	Clade 1	G	408	408	408	0	1	0	0	0	0	0	0.247144	0	0	0	0	0	0	0	0	0	0	0	0	0	0	0	0	0	0	0	0	0	0	0	0	0.174275	0	0	0	0	0	0	0	0
Mme.09g01297.1	Mme.IAP_F21		9	Clade 4	F	15336	1905	211.67	1678.88	9	8	2	6	0	3.32294	11.9626	4.47433	3.28588	13.9817	29.5587	24.3486	2.20494	7.82266	0.691899	0.940754	0.361907	8.68094	8.50349	1.23469	3.5989	6.0467	6.39071	2.45087	2.52858	2.55597	11.5532	0.768601	2.54213	3.68559	1.01472	0.265686	0.245809	0.755441	4.24353	14.4083	2.81123	3.12774	0.870695	0.325938
Mme.10g00331.1	Mme.IAP_C30		10	Clade 2	C	801	801	801	0	1	0	0	0	0	0	0.125886	0.366106	0.111175	0.667352	0	0	0	0.106138	0	0	0	0	0.413256	0	0.282927	0	0	0	0	0	0	0	0	0	0	0	0	0	0.107005	0	0	0	0	0
Mme.10g00750.1	Mme.IAP_B28		10	Clade 2	B	4077	1077	269.25	1000	4	3	1	2	0	0	0	0	0	0	0	0	0	0	0	0	0	0	0	0	0	0	0	0	0	0	0	0	0	0	0	0	0	0	0	0	0	0	0	0
Mme.11g00101.1	Mme.IAP_G2		11	Clade 2	G	350	350	350	0	1	0	0	0	0	4.5807	0	0	19.5913	0	0	0	0	0	0.746902	0	0	0	0	0.8392	1.295	0	0	0	0	2.36897	0	0	0	6.12881	0	0	0	0.660163	0	0	0	4.86427	0	0
Mme.11g00111.1	Mme.IAP_C1		11	Clade 2	C	954	954	954	0	1	0	0	0	0	6.9291	28.7035	21.9848	0	9.06167	9.86648	10.1561	0	0.0285387	1.28704	1.32809	0.572224	2.50582	1.55564	2.202	10.1939	2.0784	3.55795	3.73185	2.77213	5.06558	4.83963	9.04177	1.94489	2.77741	1.72866	0.859265	1.66567	2.81808	5.12139	4.39631	0.734699	5.98169	0.625766	4.11003
Mme.11g00188.1	Mme.IAP_C2		11	Clade 2	C	957	957	957	0	1	0	0	0	0	13.218	0.134357	0.195371	14.654	6.05419	14.4416	8.40346	6.29017	28.7732	0.406376	0.287545	0.516218	0.101495	0.220532	0.0652276	2.6422	1.37499	7.12557	0.296261	3.17881	0.220957	10.8764	0.57701	7.36906	0	0.696888	0.0947424	2.35414	0.0513118	0	5.62412	6.41582	0.37808	4.17293	0.0845294
Mme.11g01417.1	Mme.IAP_G13		11	Other	G	37928	1659	184.33	4533.62	9	8	1	7	0	3.14805	8.96573	0.753263	11.0852	4.01361	8.27583	25.4111	4.84588	16.1769	0.309918	0.341122	0.137791	1.49002	2.74704	0.29018	1.34336	3.00286	2.3989	1.89789	1.68612	0.0982977	9.25826	6.46873	5.25568	0.681181	0.858535	1.77023	0.356526	0.273926	5.63957	2.01097	2.98396	1.00919	4.50845	2.97078
Mme.12g00523.1	Mme.IAP_G15		12	Clade 1	G	408	408	408	0	1	0	0	0	0	0	0	0	0	0	0	0	0	0	0	0	0	0.186695	0	0	0	0	0	0.217984	0	0	0	0	0	0	0	0	0	0	0	0	0	0	0	0
Mme.12g00669.1	Mme.IAP_G16		12	Clade 1	G	384	384	384	0	1	0	0	0	0	0	0	0	0	0	0	0	0	0	0	0	0	0	0	0	0	0	0	0	0	0	0	0	0	0	0	0	0	0	0	0	0	0	0	0
Mme.12g00836.1	Mme.IAP_G3		12	Clade 1	G	351	351	351	0	1	0	0	0	0	0.561886	0	0	0.665805	0.333052	0.515051	0	0.215217	0.15891	0	0	0	0.284754	0	0	0.211799	0	0.540312	0.166238	0.171509	0	0.264197	0	1.14859	0	0	0	0	0.143961	0	0.147468	0	0.212149	0.696881	0
Mme.13g01482.1	Mme.IAP_C4		13	Clade 2	C	987	987	987	0	1	0	0	0	0	18.4771	25.6428	0.297114	137.502	35.2936	61.7922	40.3947	85.1599	0	43.4368	65.5205	0	20.1427	22.8057	20.6328	23.0758	0	0	8.10979	7.25135	8.56863	0.143207	12.0217	15.209	5.6662	0.244571	9.43733	13.8634	11.783	13.1997	9.83194	0	13.9144	0	5.46337
Mme.13g01551.1	Mme.IAP_G17		13	Clade 1	G	381	381	381	0	1	0	0	0	0	0	0	0.256563	0	0	0	0.231514	0	0	0	0	0	0.199926	0	0	0	0	0	0	0	0	0	0	0.460816	0	0	0	0	0	0	0	0	0	0	0.333015
Mme.13g01664.1	Mme.IAP_C5		13	Clade 2	C	5421	1038	519	4383	2	1	0	1	0	0	0	17.0925	0	0	6.14312	10.7327	0	25.7585	2.03628	0	6.36857	12.3986	17.6045	10.335	18.4441	34.9242	11.8795	9.17324	6.13688	4.40961	18.736	11.6549	9.33737	3.27183	15.1072	10.3706	17.69	5.27527	9.18582	9.34538	9.6118	10.2433	6.12874	5.06083
Mme.14g00403.1	Mme.IAP_G19		14	Clade 1	G	408	408	408	0	1	0	0	0	0	0	0	0	0	0	0	0	0	0	0	0	0	0	0	0	0	0	0	0	0	0	0	0	0.21516	0	0	0	0	0	0	0	0	0	0	0
Mme.14g01035.1	Mme.IAP_G20		14	Clade 1	G	408	408	408	0	1	0	0	0	0	0	0	0	0	0	0	0	0	0	0	0	0	0	0	0	0	0	0	0	0	0	0	0	0	0	0	0	0	0	0	0	0	0	0	0
Mme.14g01302.1	Mme.IAP_G5		14	Clade 1	G	351	351	351	0	1	0	0	0	0	0.570957	0.287278	0	0	0	0.261683	0	0.98411	0	0	0.614821	0	0	0	0	0	0	0.274518	0	0.261417	0.236223	0	0	0	0	0	0	0	0	0	0	0	0	0	0
Mme.15g01191.1	Mme.IAP_G22		15	Clade 1	G	381	381	381	0	1	0	0	0	0	0.263	0	0.256563	0.467461	0	1.20539	0	0	0.223141	0	0	0	0.199926	0	0	0	0	0	0.700295	0	0	0	0	0.921632	0	0	0	0.197329	0	0.449928	0	0	0	0	0
Mme.16g00106.1	Mme.IAP_B2		16	Clade 4	B	14144	1857	206.33	1535.88	9	8	2	6	0	2.03409	2.43679	8.07894	149.222	68.6379	95.3135	123.208	18.3647	94.0157	0.0421163	0	0.149801	0.331341	0.639957	0.189283	0.547668	0	0.0465712	0.214928	1.24176	0.120223	0.17079	1.04651	0.891007	0.592442	0.233341	0.962261	1.1628	0.483928	1.86419	2.55485	1.05784	0.274286	0.144159	0.613237
Mme.16g01335.1	Mme.IAP_B3		16	Clade 4	B	23291	2214	276.75	3011	8	7	2	5	0	7.88535	0	15.1623	0.893851	0.608092	5.64233	0.908985	0.43147	0.750952	0.023324	0.0385086	0.155549	0.244663	1.63914	0.0131031	1.03122	0.150661	4.61661	2.63051	4.54367	2.13056	9.91235	7.78926	9.68083	3.4655	3.21984	1.96031	2.56578	2.546	2.55803	6.94769	2.82664	2.53673	4.98971	3.16687
Mme.16g01343.1	Mme.IAP_F4		16	Clade 4	F	4233	1944	277.71	381.5	7	6	2	4	0	15.4158	0	30.0315	0.830316	1.74445	11.476	0.616832	0.858859	0.198174	0.324992	0.0670714	0.252863	0.745737	0	0.273865	3.22241	0.61229	1.39255	1.45119	0.384996	3.78815	10.3456	8.72148	1.30962	6.35739	1.72556	1.3591	0.560801	2.08256	5.51429	5.33325	7.80574	13.6517	2.57245	2.54349
Mme.16g01376.1	Mme.IAP_B4		16	Clade 4	B	21767	1164	145.5	2943.29	8	7	2	5	0	0	0	10.844	0.0603602	0.281808	2.42805	0.139505	0.33819	0.0192085	0.0590636	0.0650104	0.280106	0.430251	0.299158	1.21664	1.10087	0	2.61245	2.25056	0.373166	5.93849	10.7622	8.76658	2.38008	10.0047	1.23623	0.771125	0.0509596	3.28888	3.19529	1.30126	3.51097	14.2836	1.81951	0.473
Mme.16g01386.1	Mme.IAP_B5		16	Clade 4	B	15876	2040	291.43	2306	7	6	2	4	0	0	0	2.3894	0.195664	0.195752	3.22903	0.387616	0.474351	0	0.0239326	0.0197567	0.0425621	0.146444	0	0.0806701	0.0622425	0	0.793922	0.586239	0	0.77426	1.57223	1.68889	0	0.526024	0.0883974	0.0585863	0	0.634597	1.20057	0	0.300559	1.05987	0.675827	0.766639
Mme.16g01397.1	Mme.IAP_B6		16	Clade 4	B	9507	1899	237.38	1086.86	8	7	2	5	0	0.025647	0	12.6347	7.08855	8.50554	17.2088	2.88981	1.41458	0	0	0	0.198322	0.272947	0	0.0501186	0.377031	0	1.13447	1.20647	0	1.63409	2.47816	4.83256	0	1.74515	0.494274	0.291187	0	1.69532	4.62889	0	0.840288	2.93409	1.04969	2.33818
Mme.16g01409.1	Mme.IAP_B7		16	Clade 4	B	5948	1848	264	683.33	7	6	2	4	0	4.14944	4.05157	70.3771	14.349	27.2498	63.4557	28.4982	5.71219	0.0697145	0.0357272	0.0884798	0.667147	1.12431	0.950031	0.200711	1.53313	0	3.08149	7.32941	0	5.13326	12.4308	37.4277	0.107977	8.44942	3.03512	3.17768	0.0308251	10.4523	22.4206	0.0323474	6.23668	19.2656	8.31571	46.0904
Mme.16g01549.1	Mme.IAP_G23		16	Clade 1	G	1326	396	198	930	2	1	0	0	1	0	0	0	0	0	0	0	0	0	0	0	0	0	0	0	0	0	0	0	0	0	0	0	0	0	0	0	0	0	0	0	0	0	0	0
Mme.17g00817.1	Mme.IAP_B8		17	Clade 4	B	11762	2049	204.9	1079.22	10	9	2	7	0	1.17134	3.40223	2.4931	0.496833	2.55629	2.0498	0.867071	0	0.767952	0.046301	0	0.0617569	0.101184	0.351772	0	0.0602085	0	0.307191	0.0236284	0.292532	0	1.84005	0.506217	0.722994	0.12212	0.0855088	0.0188906	0.139818	0	0.364341	5.74318	4.36106	2.59325	3.58568	2.07307
Mme.18g00434.1	Mme.IAP_G24		18	Clade 1	G	6036	429	214.5	5607	2	1	0	1	0	0	0	0	0	0	0	0	0	0	0	0	0	0	0	0	0	0	0	0	0	0	0	0	0	0	0	0	0	0	0	0	0	0	0	0
Mme.18g00688.1	Mme.IAP_G25		18	Clade 1	G	441	441	441	0	1	0	0	0	0	0	0	0	0	0	0	0	0	0	0	0	0	0	0	0	0	0	0	0	0	0	0	0	0	0	0	0	0	0	0	0	0	0	0	0
Mme.18g00804.1	Mme.IAP_G26		18	Clade 1	G	408	408	408	0	1	0	0	0	0	0	0	0	0	0	0	0	0	0	0	0	0	0	0	0	0	0	0	0	0	0	0	0	0	0	0	0	0	0	0	0	0	0	0	0
Mme.18g01069.1	Mme.IAP_B9		18	Clade 4	B	37790	1899	189.9	3987.89	10	9	2	7	0	27.9408	0	0	0	0.227564	0	13.7436	0	21.4261	0.074192	0	0	0.0324273	0	0	0	0.718862	0	0.340756	0	4.55339	0	1.80666	0	22.5688	0	0.18162	0	2.16401	0.47435	0	0	2.31928	0	0.162042
Mme.18g01074.1	Mme.IAP_F5		18	Clade 4	F	11076	1293	161.62	1397.57	8	7	2	0	5	0.619972	48.5066	33.5663	11.295	19.7062	69.6162	38.2025	2.22623	13.5448	0	0.0556335	0.179778	0	0.768023	0	1.22689	0.87064	3.65153	0.343919	0.638683	4.10402	27.9302	10.2484	9.4371	15.405	1.99137	0.0549916	0.930331	1.72742	0.596598	1.89153	1.52344	1.22892	0.461354	0.196255
Mme.New00001.1	Mme.IAP_G6		9	Clade 1	G	375	375	375	0	1	0	0	0	0	0	0	0	0	0	0	0	0	0	0	0	0	0	0	0	0	0	0	0	0	0	0	0	0	0	0	0	0	0	0	0	0	0	0	0
Mme.New00002.1	Mme.IAP_G7		2	Clade 1	G	375	375	375	0	1	0	0	0	0	0	0	0	0	0	0	0	0	0	0	0	0	0	0	0	0	0	0	0	0	0	0	0	0	0	0	0	0	0	0	0	0	0	0	0
Mme.New00003.1	Mme.IAP_G8		7	Clade 1	G	384	384	384	0	1	0	0	0	0	0	0	0.509117	0	0	0	0	0	0	0	0	0	0	0	0	0	0	1.75648	0	0.955807	0	1.47235	0	0.685824	0	0	0	1.5663	0	0	0.821826	0.284983	0	0.388366	0
Mme.New00004.1	Mme.IAP_G9		15	Clade 1	G	372	372	372	0	1	0	0	0	0	0	0	0	0	0	0	0	0	0	0	0	0	0	0	0	0	0	0	0	0	0	0	0	0	0	0	0	0	0	0	0	0	0	0	0
Mme.New00005.1	Mme.IAP_G10		10	Clade 1	G	372	372	372	0	1	0	0	0	0	0	0	0	0	0	0	0	0	0	0	0	0	0	0	0	0	0	0	0	0	0	0	0	2.35982	0	0	0	0	0	0	0	0	0	0	0
Mme.New00006.1	Mme.IAP_F2		6	Clade 5	F	5248	891	297	2178.5	3	2	0	2	0	2.36169	1.47121	2.08446	0.199891	0.199981	0.927786	2.57394	0	0	0	0.161468	0.347853	0.0854901	0	0	1.0174	0	0.540717	0.0998175	1.02983	0	0.317274	0.0972044	0.492623	0	0.541844	0.319211	0.337519	0	0	1.41675	0.245642	0	0.0836883	0
Mme.New00007.1	Mme.IAP_F3		5	Clade 5	F	14634	900	300	6867	3	2	1	1	0	0	6.83434	0	0	0	0.102056	0	0.255869	0	0.193641	0	0	0.423176	0	0	0.503611	0	0	0.296458	1.22343	0	0.0785253	0	0.585236	0	0	0	0	0	0.380939	0.438307	0	0	0.165703	0.0704882
Mme.New00008.1	Mme.IAP_G56		5	Clade 2	G	2263	399	199.5	1864	2	1	0	1	0	32.3964	29.8207	46.7928	514.222	44.4341	42.5874	166.687	58.869	1734.43	0.436785	2.88457	0.776785	0.381813	3.31847	0.49076	11.6436	12.2261	8.69375	2.45191	1.37981	4.98732	14.7014	11.0703	21.5613	6.14417	8.8732	9.62312	3.01483	5.59787	1.50371	2.17506	3.83977	0.853381	2.05571	4.13389
Mme.New00009.1	Mme.IAP_G57		6	Clade 1	G	549	549	549	0	1	0	0	0	0	2.73778	0	4.27324	6.65047	1.29824	0.334611	1.76735	0	0.154858	0.476167	1.04822	0	0	0	0.178336	1.65118	0	0	0	1.33709	0.453083	0	0.631032	0.799503	1.39545	0	0	0.136944	0.561158	0.780613	1.14966	0	1.24043	0.67911	7.16437
Mme.New00010.1	Mme.IAP_G58		6	Clade 1	G	507	507	507	0	1	0	0	0	0	0.395278	0	0.578405	1.05386	0.351446	0.181165	0.521934	0.227102	0.167686	0	0	0	0	0	0	0	1.48026	0	0	0	2.28954	0	0.341653	0	0.755524	0	0	0	1.82293	0	0	0	0	0	0.625635
Mme.New00011.1	Mme.IAP_F22		5	Clade 4	F	13195	507	169	6344	3	2	0	2	0	46.8404	37.7881	23.1362	10.363	2.63584	11.0511	9.5688	3.40653	3.52141	6.70297	6.52656	10.8509	35.7571	20.8926	36.4977	34.8654	21.8338	27.7474	21.9274	23.3466	22.8954	23.2788	18.9618	32.7247	9.06629	17.1402	11.9208	9.78705	25.2173	23.1606	22.4081	21.1528	35.8184	10.8834	11.5117
Mme.New00012.1	Mme.IAP_C31		5	Clade 2	C	2390	879	175.8	377.75	5	4	1	2	1	4.33187	2.52373	2.00172	11.0428	0.405422	19.227	9.23212	0.392972	8.12447	0	0	0.0881505	0	0	0.222768	1.03129	0	2.41163	3.23777	3.6536	0.943278	1.76883	1.5765	1.49804	0.522936	0.36616	0.728029	0.427658	0.262863	0	0.807802	0.497991	0.129124	0.848308	0.433033
Mme.New00013.1	Mme.IAP_F23		6	Clade 5	F	1030	615	307.5	415	2	1	0	1	0	0	0.327917	0	0	1.73837	0	0	0	0	0	0	0	0	0	0	0	0	0.156676	0	0	0	0	0	0.142741	0	0.392506	0	0	0	0	0.384855	0	0	0	0
Mme.New00014.1	Mme.IAP_F24		6	Clade 5	F	1257	849	424.5	408	2	1	0	1	0	0	0.593843	0	0	0.839496	0.865496	1.03895	0	0	0.513183	0	0	0	0	0	0	0	0.113493	0	0.324231	0	0.416212	0	0.620392	0	0.379099	0	0	0	0	0	0	0	0	0
Mme.New00015.1	Mme.IAP_G59		4	Clade 1	G	390	390	390	0	1	0	0	0	0	0	0	0.501284	0.228337	0	0	0	0	0	0	0	0	0	0	0	0	0	0	1.36827	0	0	0.362425	0	0	0	0	0	0	0	0	0	0	0	0.382391	0
Mme.New00016.1	Mme.IAP_G60		2	Clade 1	G	405	405	405	0	1	0	0	0	0	0	0	0	0	0	0	0	0	0	0	0	0	0	0	0	0	0	0	0	0	0	0	0	0	0	0	0	0	0	0	0	0	0	0	0
Mme.New00017.1	Mme.IAP_G61		6	Clade 1	G	399	399	399	0	1	0	0	0	0	0	0	0	0	0	0	0	0	0	0	0	0	0	0	0	0	0	0	0	0	0	0	0	0	0	0	0	0	0	0	0	0	0	0	0
Mme.New00018.1	Mme.IAP_G62		17	Clade 1	G	408	408	408	0	1	0	0	0	0	0	0	0.239584	0.218263	0.655085	0.675373	0	1.12883	0	0	0	0	0	0	0	0	0	0.236166	0.217984	0	0	0	0.636832	0.21516	0	0	0	0	0	0	0	0	0	0	0.155489
Mme.New00019.1	Mme.IAP_G63		15	Clade 1	G	408	408	408	0	1	0	0	0	0	0	0	0	0	0	0	0	0	0	0.213575	0	0	0	0	0	0	0	0	0	0	0	0	0	0	0	0	0	0	0	0	0	0	0	0	0
Mme.New00020.1	Mme.IAP_G64		18	Clade 1	G	372	372	372	0	1	0	0	0	0	0	0	0	0	0	0	0	0	0	0	0	0	0	0	0	0	0	0	0	0	0	0	0	0	0	0	0	0	0	0	0	0	0	0	0
Mme.New00021.1	Mme.IAP_G65		13	Clade 1	G	408	408	408	0	1	0	0	0	0	0	0.741431	0.958337	0	0	0	0	0.846624	1.25025	0.640725	0	0	0	0	0	0	0	0	0	0	0	0	0	0	0	0	0	0	0	0	0	0	0	0	0.155489
Mme.New00022.1	Mme.IAP_G66		10	Clade 1	G	405	405	405	0	1	0	0	0	0	0	0	0	0	0	0	0	0	0	0	0	0	0	0	0	0	0	0	0	0	0	0	0	0	0	0	0	0	0	0	0	0	0	0	0
Mme.New00023.1	Mme.IAP_C32		18	Clade 4	C	9560	477	238.5	9083	2	1	1	0	0	0.420138	0.422786	0	0	0.186775	0.385119	1.8492	0	3.20818	0	0	0.324882	0	0	0	0	0	0	0.745806	0	0	0.592644	2.54199	0	0	0	0.149065	0	0	0.718753	0.165399	0	0	0	0
Mme.New00024.1	Mme.IAP_C33		2	Clade 2	C	954	741	370.5	213	2	1	0	0	1	2.43408	6.80395	5.01284	99.8673	83.3204	59.0027	164.867	58.2697	25.1264	0	0	0.209134	0.102796	2.68031	0	0	3.54483	0.520139	0.120024	1.11446	0.559474	2.47975	2.57139	2.60632	0.930487	0	0.0959571	0.405843	0.103939	6.70885	1.91649	1.32915	4.7483	2.61636	1.71226
Mme.New00025.1	Mme.IAP_C34		5	Clade 3	C	3623	801	200.25	940.67	4	3	0	2	1	1.25097	0.251772	0	145.306	256.041	108.593	186.765	18.2558	82.2572	0	0	0	0	0	0	0	0	0	0	0	0.103513	1.49992	2.4869	2.41109	0.765145	0	0	0	0	0	0	0	0	0	0.1584
Mme.Sca00729.1	Mme.IAP_B29		Scaffold	Clade 4	B	6715	1341	167.62	767.71	8	7	2	5	0	5.60837	9.372	0.663164	0.151037	0.664862	0	2.63304	0	1.06704	0.266027	0	0.341688	0	0	0	0.307496	0.0636442	3.00703	0	0.0311253	0.196879	8.12689	0.146895	1.28045	0.415794	1.58307	0	0.0255028	0.0261258	0	0.80287	3.82349	2.11753	1.66939	0
Mme.Sca00730.1	Mme.IAP_B30		Scaffold	Clade 4	B	7933	960	137.14	1162.17	7	6	2	4	0	2.91639	4.37448	0	0.244512	0.293547	0	2.17974	0	0.186748	0	0	0.127651	0.0418296	0	0	0	0.515165	2.11655	0.927958	0	0.0455322	2.79431	0.570736	0	0.0841407	1.23722	0.11714	0	0.16918	0.188273	0	1.3221	0.498626	1.1056	0.0348376
Mme.Sca00764.1	Mme.IAP_B31		Scaffold	Clade 4	B	10985	1986	248.25	1285.57	8	7	2	5	0	9.63684	44.223	47.251	17.3529	1.70467	36.1206	0.799459	7.30501	10.8732	0.0438764	0.144882	0.390153	0.115063	2.16678	0	0.171167	0.755782	5.04582	0.0447822	3.41896	0.0834986	14.5189	1.17747	6.09989	0	3.88949	0	0.529986	0.0775619	0.733682	5.44243	5.01432	0	11.6017	1.27773
[truncated: 13 more columns]
